# Supplementary material for: Deconvolution improves the detection and quantification of spike transmission gain from spike trains
Source: Commun Biol. 2022 May 31;5:520. doi: 10.1038/s42003-022-03450-5 (PMC9156687; doi:10.1038/s42003-022-03450-5)
Supplement: Supplementary file 3 — Supplementary Data 1 [file 42003_2022_3450_MOESM3_ESM.xls]

## Sheet: fig1
uEPSP	sigma	lambda2	rSTG	eSTG		CC_example	time_lag
0	0	0	0	0		543	-50
0.201135	0	0.000277778	0	0		525	-49
0.401232	0	0.125972	0	0.0001302		586	-48
0.600296	0	0.472222	0	0.000261512		557	-47
0.798332	0	2.75819	0	0.000235917		541	-46
0.995349	0	7.99708	0	0.00105439		563	-45
1.19135	0	11.5131	0	0.00194298		600	-44
1.38634	0	15.5424	0	0.000995415		547	-43
1.58033	0	28.7796	0	0.000852975		570	-42
1.77332	0	40.1704	0	0.000723888		517	-41
1.96532	0	50.5808	0	0.00527309		521	-40
0	1.5	0	0	0		575	-39
0.201135	1.5	0.000277778	0	0		560	-38
0.401232	1.5	0.113056	0	0.00016581		551	-37
0.600296	1.5	0.480972	0.00178597	6.76037e-05		593	-36
0.798332	1.5	2.82236	0.0130342	0.000454586		569	-35
0.995349	1.5	7.95736	0	0.0078551		529	-34
1.19135	1.5	11.5958	0.0165037	0.00754407		580	-33
1.38634	1.5	15.5394	0	0.00702355		543	-32
1.58033	1.5	28.8679	0.0169569	0.0107799		537	-31
1.77332	1.5	40.1883	0.00335181	0.0151299		573	-30
1.96532	1.5	50.8764	0.0539717	0.0130255		604	-29
0	2	0	0	0		534	-28
0.201135	2	0.000277778	0	0		543	-27
0.401232	2	0.125972	0	5.84229e-05		534	-26
0.600296	2	0.474306	0.000425231	0.00253973		525	-25
0.798332	2	2.80833	0.0101847	0.00804344		531	-24
0.995349	2	8.02806	0.00622176	0.0162165		576	-23
1.19135	2	11.6136	0.0200481	0.0192821		543	-22
1.38634	2	15.6596	0.0231684	0.023003		544	-21
1.58033	2	28.9789	0.0382597	0.0225752		580	-20
1.77332	2	40.2193	0.00914603	0.0298641		581	-19
1.96532	2	50.9449	0.0664755	0.0287274		589	-18
0	2.2	0	0	0		563	-17
0.201135	2.2	0.000416667	2.83768e-05	5.67537e-05		515	-16
0.401232	2.2	0.136528	0.00215607	0.000706083		547	-15
0.600296	2.2	0.493889	0.0044224	0.00304884		542	-14
0.798332	2.2	2.83639	0.0158836	0.0126577		586	-13
0.995349	2.2	8.05083	0.0107974	0.0233458		547	-12
1.19135	2.2	11.6664	0.0305706	0.030435		546	-11
1.38634	2.2	15.684	0.0279997	0.0331483		561	-10
1.58033	2.2	29.0967	0.060869	0.0365719		579	-9
1.77332	2.2	40.4268	0.0479647	0.0438781		524	-8
1.96532	2.2	50.9025	0.0587399	0.041248		544	-7
0	2.6	0	0	0		534	-6
0.201135	2.6	0.000277778	0	0		537	-5
0.401232	2.6	0.132222	0.00127662	0.00107609		569	-4
0.600296	2.6	0.516111	0.00895819	0.00488137		546	-3
0.798332	2.6	2.82875	0.0143319	0.0185284		551	-2
0.995349	2.6	8.13389	0.0274818	0.0375726		571	-1
1.19135	2.6	11.725	0.0422561	0.0427149		565	0
1.38634	2.6	15.7607	0.0431524	0.0512158		643	1
1.58033	2.6	29.1833	0.0775059	0.0671154		773	2
1.77332	2.6	40.4068	0.0442231	0.0659255		792	3
1.96532	2.6	51.05	0.0856751	0.060431		759	4
0	3	0	0	0		694	5
0.201135	3	0.000555556	5.67537e-05	2.83768e-05		686	6
0.401232	3	0.137083	0.00226955	0.00262347		649	7
0.600296	3	0.498611	0.00538625	0.00784369		584	8
0.798332	3	2.89514	0.0278175	0.0258496		572	9
0.995349	3	8.19083	0.0389209	0.0481093		573	10
1.19135	3	11.8414	0.065461	0.0536414		581	11
1.38634	3	15.8278	0.0564111	0.0641116		532	12
1.58033	3	29.2312	0.0867043	0.0760021		565	13
1.77332	3	40.4633	0.0547982	0.0765123		557	14
1.96532	3	51.1149	0.0975194	0.0795203		528	15
0	3.2	0	0	0		571	16
0.201135	3.2	0.000694444	8.51305e-05			544	17
0.401232	3.2	0.143194	0.0035178	0.00324915		542	18
0.600296	3.2	0.537917	0.0134089	0.0100206		535	19
0.798332	3.2	2.91403	0.0316544	0.0310351		554	20
0.995349	3.2	8.28917	0.0586743	0.0579121		597	21
1.19135	3.2	11.7831	0.0538308	0.0659027		584	22
1.38634	3.2	15.9239	0.0754069	0.0738404		521	23
1.58033	3.2	29.3263	0.104941	0.0865132		528	24
1.77332	3.2	40.5235	0.0660489	0.097255		578	25
1.96532	3.2	51.3654	0.143274	0.0926754		587	26
0	3.4	0	0	0		561	27
0.201135	3.4	0.000138889	0	2.83768e-05		544	28
0.401232	3.4	0.144722	0.00382986	0.00454975		583	29
0.600296	3.4	0.542222	0.0142877	0.0144054		561	30
0.798332	3.4	2.93667	0.036253	0.0382219		534	31
0.995349	3.4	8.27083	0.0549915	0.0661503		543	32
1.19135	3.4	11.9653	0.0901611	0.0862639		561	33
1.38634	3.4	16.0764	0.105548	0.0967177		544	34
1.58033	3.4	29.3699	0.113313	0.108924		537	35
1.77332	3.4	40.7997	0.117729	0.115561		563	36
1.96532	3.4	51.3399	0.138607	0.102352		570	37
0	4	0	0	0		567	38
0.201135	4	0.000416667	2.83768e-05	2.83768e-05		531	39
0.401232	4	0.159722	0.00689375	0.00697625		539	40
0.600296	4	0.552361	0.0163572	0.0186542		563	41
0.798332	4	3.05653	0.0606004	0.0527784		585	42
0.995349	4	8.37528	0.0759725	0.0829405		542	43
1.19135	4	12.0158	0.100241	0.100766		543	44
1.38634	4	15.9912	0.0887205	0.108		556	45
1.58033	4	29.5425	0.146453	0.120758		517	46
1.77332	4	40.7239	0.103542	0.124267		570	47
1.96532	4	51.4704	0.162448	0.122517		538	48
0	4.5	0	0	0		540	49
0.201135	4.5	0.00166667	0.000283768	2.80986e-05		541	50
0.401232	4.5	0.169583	0.00890797	0.00973326
0.600296	4.5	0.572083	0.0203827	0.0204349
0.798332	4.5	3.04444	0.0581459	0.0582927
0.995349	4.5	8.42361	0.0856818	0.0980993
1.19135	4.5	12.1065	0.118323	0.113254
1.38634	4.5	16.1869	0.127398	0.124676
1.58033	4.5	29.5799	0.153625	0.133007
1.77332	4.5	40.8558	0.128226	0.148104
1.96532	4.5	51.4657	0.161586	0.140274
0	5	0	0	0
0.201135	5	0.00194444	0.000340522	0.000280986
0.401232	5	0.174306	0.00987253	0.0108783
0.600296	5	0.618472	0.0298512	0.0264773
0.798332	5	3.14986	0.0795592	0.0676521
0.995349	5	8.55778	0.112633	0.115479
1.19135	5	12.1836	0.133691	0.125555
1.38634	5	16.2092	0.131791	0.139029
1.58033	5	29.7992	0.195724	0.158485
1.77332	5	40.9715	0.14987	0.163916
1.96532	5	51.5589	0.178604	0.168584
0	0	0	0	0
0.201135	0	0	0	0
0.401232	0	0	0	0
0.600296	0	0.000277778	0	0
0.798332	0	0.113704	0	8.02869e-05
0.995349	0	1.93546	0	0.000228595
1.19135	0	7.90389	0	0.00044641
1.38634	0	17.6657	0	0.000180646
1.58033	0	28.8047	0	0.000488226
1.77332	0	40.0709	0	7.28529e-05
1.96532	0	50.8219	0	0.00107235
0	1.5	0	0	0
0.201135	1.5	0	0	0
0.401232	1.5	0	0	0
0.600296	1.5	0.000462963	3.79132e-05	3.79133e-05
0.798332	1.5	0.119444	0.00117503	0.0001576
0.995349	1.5	1.96713	0.00645682	0.00290148
1.19135	1.5	7.98519	0.0163677	0.00832753
1.38634	1.5	17.7316	0.0129781	0.0112716
1.58033	1.5	28.908	0.0198581	0.00901834
1.77332	1.5	40.2369	0.0311117	0.013756
1.96532	1.5	50.8141	0	0.0139123
0	2	0	0	0
0.201135	2	0	0	0
0.401232	2	0	0	0
0.600296	2	0.000555556	5.68698e-05	0
0.798332	2	0.124722	0.0022553	0.000383593
0.995349	2	1.96194	0.00539956	0.00609511
1.19135	2	8.00213	0.0197791	0.0155128
1.38634	2	17.8484	0.0360139	0.0226398
1.58033	2	29.0888	0.0546409	0.0288252
1.77332	2	40.3184	0.0464071	0.0227511
1.96532	2	50.7804	0	0.0362573
0	2.2	0	0	0
0.201135	2.2	0	0	0
0.401232	2.2	0	0	0
0.600296	2.2	9.25926e-05	0	0
0.798332	2.2	0.127407	0.00280491	0.00115524
0.995349	2.2	1.99463	0.0120641	0.00970319
1.19135	2.2	8.11306	0.0421122	0.0243604
1.38634	2.2	17.8746	0.0411796	0.0362934
1.58033	2.2	29.0573	0.0485855	0.0457724
1.77332	2.2	40.352	0.0527094	0.0430505
1.96532	2.2	51.0758	0.0464485	0.044308
0	2.6	0	0	0
0.201135	2.6	0	0	0
0.401232	2.6	0	0	0
0.600296	2.6	0.000277778	0	1.89566e-05
0.798332	2.6	0.132778	0.00390413	0.00159013
0.995349	2.6	2.01778	0.0167839	0.0143386
1.19135	2.6	8.13361	0.0462508	0.0365727
1.38634	2.6	17.9355	0.0531721	0.0478679
1.58033	2.6	29.1275	0.0620855	0.0541736
1.77332	2.6	40.4149	0.0644978	0.0586676
1.96532	2.6	51.098	0.0504956	0.0678525
0	3	0	0	0
0.201135	3	0	0	0
0.401232	3	0	0	0
0.600296	3	0.000462963	3.79132e-05
0.798332	3	0.146296	0.00667114	0.0031271
0.995349	3	2.02843	0.0189551	0.0176759
1.19135	3	8.16361	0.0522908	0.045891
1.38634	3	17.9868	0.0632844	0.0636564
1.58033	3	29.2331	0.0823888	0.0753069
1.77332	3	40.4642	0.0737341	0.0813596
1.96532	3	51.119	0.0543395	0.0747348
0	3.2	0	0	0
0.201135	3.2	0	0	0
0.401232	3.2	0	0	0
0.600296	3.2	9.25926e-05	0	0
0.798332	3.2	0.13713	0.00479488	0.00322709
0.995349	3.2	2.07546	0.0285459	0.0244875
1.19135	3.2	8.25574	0.0708395	0.0549107
1.38634	3.2	18.0334	0.0724841	0.0843921
1.58033	3.2	29.2587	0.0873221	0.0925178
1.77332	3.2	40.6088	0.100853	0.0901464
1.96532	3.2	51.1814	0.0657526	0.0904454
0	3.4	0	0	0
0.201135	3.4	0	0	0
0.401232	3.4	0	0	0
0.600296	3.4	0.000740741	9.47831e-05	3.67982e-05
0.798332	3.4	0.151481	0.00773246	0.00482688
0.995349	3.4	2.10481	0.0345307	0.0338632
1.19135	3.4	8.32333	0.0844482	0.0751775
1.38634	3.4	18.2552	0.116201	0.0946694
1.58033	3.4	29.4741	0.128748	0.10631
1.77332	3.4	40.663	0.111009	0.10581
1.96532	3.4	51.4004	0.1058	0.112937
0	4	0	0	0
0.201135	4	0	0	0
0.401232	4	0	0	0
0.600296	4	0.000833333	0.00011374	1.82132e-05
0.798332	4	0.163056	0.0101015	0.00675302
0.995349	4	2.14648	0.0430266	0.0397574
1.19135	4	8.39843	0.0995668	0.0820359
1.38634	4	18.1905	0.103442	0.111037
1.58033	4	29.5269	0.138918	0.120582
1.77332	4	40.8302	0.142364	0.126707
1.96532	4	51.3769	0.101516	0.121095
0	4.5	0	0	0
0.201135	4.5	0	0	0
0.401232	4.5	0	0	0
0.600296	4.5	0.000740741	9.47831e-05
0.798332	4.5	0.169815	0.011485	0.00909453
0.995349	4.5	2.17176	0.0481807	0.049992
1.19135	4.5	8.43944	0.107825	0.100975
1.38634	4.5	18.3132	0.127646	0.130553
1.58033	4.5	29.5379	0.141019	0.143296
1.77332	4.5	40.8406	0.144326	0.149504
1.96532	4.5	51.5536	0.133825	0.144671
0	5	0	0	0
0.201135	5	0	0	0
0.401232	5	0	0	0
0.600296	5	0.00148148	0.000246436	0.000146078
0.798332	5	0.179352	0.013437	0.0106841
0.995349	5	2.22704	0.0594518	0.0580355
1.19135	5	8.50722	0.121471	0.115199
1.38634	5	18.4337	0.151393	0.152242
1.58033	5	29.6802	0.168393	0.157477
1.77332	5	40.9777	0.170021	0.16501
1.96532	5	51.5695	0.136738	0.161429
0	0	0	0	0
0.201135	0	0	0	0
0.401232	0	0	0	0
0.600296	0	0.000277778	0	1.88395e-05
0.798332	0	0.130926	0	3.32462e-05
0.995349	0	1.95546	0	0.000203356
1.19135	0	7.97417	0	0.000157735
1.38634	0	17.6745	0	0.00074416
1.58033	0	28.8401	0	0.000806958
1.77332	0	40.1049	0	0.00231726
1.96532	0	50.6733	0	0.0018036
0	1.5	0	0	0
0.201135	1.5	0	0	0
0.401232	1.5	0	0	0
0.600296	1.5	9.25926e-05	0	0
0.798332	1.5	0.120093	0	0.000322488
0.995349	1.5	1.95352	0	0.000439219
1.19135	1.5	7.99241	0.00364923	0.00577264
1.38634	1.5	17.6972	0.00444436	0.00932444
1.58033	1.5	28.9594	0.0228134	0.0151564
1.77332	1.5	40.2618	0.0292263	0.017517
1.96532	1.5	50.7451	0.0130469	0.0146117
0	2	0	0	0
0.201135	2	0	0	0
0.401232	2	0	0	0
0.600296	2	0.00037037	1.88395e-05
0.798332	2	0.119907	0	0.000769094
0.995349	2	1.97037	0.0030207	0.00500816
1.19135	2	8.04361	0.013893	0.0137185
1.38634	2	17.7981	0.0242172	0.0213512
1.58033	2	29.0938	0.0484939	0.0292263
1.77332	2	40.2498	0.0270007	0.0270788
1.96532	2	50.8713	0.0359926	0.0258788
0	2.2	0	0	0
0.201135	2.2	0	0	0
0.401232	2.2	0	0	0
0.600296	2.2	0.00037037	1.88395e-05
0.798332	2.2	0.128611	0	0.000759121
0.995349	2.2	1.9838	0.00574121	0.00859746
1.19135	2.2	8.09074	0.0233217	0.0239225
1.38634	2.2	17.8321	0.0308747	0.0388544
1.58033	2.2	29.18	0.0649712	0.0392687
1.77332	2.2	40.3933	0.0537425	0.043727
1.96532	2.2	50.9674	0.053467	0.042602
0	2.6	0	0	0
0.201135	2.6	0	0	0
0.401232	2.6	0	0	0
0.600296	2.6	9.25926e-05	0	1.88395e-05
0.798332	2.6	0.134074	0.000640366	0.00152748
0.995349	2.6	2.01463	0.011989	0.0134954
1.19135	2.6	8.15981	0.0371406	0.0366205
1.38634	2.6	17.8856	0.0413416	0.0500292
1.58033	2.6	29.1138	0.0523167	0.0519656
1.77332	2.6	40.3806	0.0513616	0.0598793
1.96532	2.6	51.0148	0.0620864	0.0584545
0	3	0	0	0
0.201135	3	0	0	0
0.401232	3	0	0	0
0.600296	3	0.000277778	0
0.798332	3	0.137037	0.00124306	0.00182318
0.995349	3	2.02796	0.0146907	0.0181568
1.19135	3	8.15861	0.0368998	0.0448297
1.38634	3	18.0115	0.0660123	0.0643099
1.58033	3	29.2395	0.0763513	0.0773331
1.77332	3	40.5262	0.0785003	0.0756688
1.96532	3	51.154	0.0873889	0.0744143
0	3.2	0	0	0
0.201135	3.2	0	0	0
0.401232	3.2	0	0	0
0.600296	3.2	0.000185185	0	0
0.798332	3.2	0.144907	0.00284398	0.00418532
0.995349	3.2	2.06296	0.0217828	0.0256577
1.19135	3.2	8.25926	0.0570354	0.0595457
1.38634	3.2	18.06	0.0755178	0.0806005
1.58033	3.2	29.3764	0.10251	0.0867885
1.77332	3.2	40.612	0.0944937	0.0939134
1.96532	3.2	51.2431	0.103601	0.0906612
0	3.4	0	0	0
0.201135	3.4	0	0	0
0.401232	3.4	0	0	0
0.600296	3.4	0.000648148	7.53579e-05	5.57797e-05
0.798332	3.4	0.150556	0.00399287	0.00545385
0.995349	3.4	2.10611	0.030526	0.0338505
1.19135	3.4	8.34148	0.0734847	0.0698302
1.38634	3.4	18.1068	0.0846786	0.0958603
1.58033	3.4	29.4543	0.117394	0.105773
1.77332	3.4	40.6473	0.101067	0.109975
1.96532	3.4	51.2819	0.110654	0.111736
0	4	0	0	0
0.201135	4	0	0	0
0.401232	4	0	0	0
0.600296	4	0.000277778	0	3.7679e-05
0.798332	4	0.155556	0.00500993	0.00755353
0.995349	4	2.13935	0.0372616	0.0406866
1.19135	4	8.40065	0.0853216	0.0834419
1.38634	4	18.1935	0.101676	0.110744
1.58033	4	29.5148	0.128969	0.120286
1.77332	4	40.8356	0.136142	0.125752
1.96532	4	51.4602	0.143061	0.126432
0	4.5	0	0	0
0.201135	4.5	0	0	0
0.401232	4.5	0	0	0
0.600296	4.5	0.000833333	0.000113037	5.46715e-05
0.798332	4.5	0.175463	0.0090593	0.00874485
0.995349	4.5	2.17093	0.0436595	0.0466477
1.19135	4.5	8.46333	0.0978623	0.100457
1.38634	4.5	18.3272	0.12787	0.124228
1.58033	4.5	29.6054	0.146278	0.142368
1.77332	4.5	40.8402	0.137005	0.138998
1.96532	4.5	51.4994	0.150199	0.14314
0	5	0	0	0
0.201135	5	0	0	0
0.401232	5	0	0	0
0.600296	5	0.00194444	0.000339111	0.000222195
0.798332	5	0.179167	0.00981267	0.0114341
0.995349	5	2.26324	0.0623653	0.0609524
1.19135	5	8.55389	0.115979	0.110684
1.38634	5	18.4255	0.147117	0.148666
1.58033	5	29.6907	0.162596	0.166094
1.77332	5	40.9576	0.158881	0.164487
1.96532	5	51.5434	0.158196	0.162887
0	0	0	0	0
0.201135	0	0	0	0
0.401232	0	0	0	0
0.600296	0	0.000277778	0	1.88395e-05
0.798332	0	0.130926	0	3.32462e-05
0.995349	0	1.95546	0	0.000203356
1.19135	0	7.97417	0	0.000157735
1.38634	0	17.6745	0	0.00074416
1.58033	0	28.8401	0	0.000806958
1.77332	0	40.1049	0	0.00231726
1.96532	0	50.6733	0	0.0018036
0	1.5	0	0	0
0.201135	1.5	0	0	0
0.401232	1.5	0	0	0
0.600296	1.5	9.25926e-05	0	0
0.798332	1.5	0.120093	0	0.000322488
0.995349	1.5	1.95352	0	0.000439219
1.19135	1.5	7.99241	0.00364923	0.00577264
1.38634	1.5	17.6972	0.00444436	0.00932444
1.58033	1.5	28.9594	0.0228134	0.0151564
1.77332	1.5	40.2618	0.0292263	0.017517
1.96532	1.5	50.7451	0.0130469	0.0146117
0	2	0	0	0
0.201135	2	0	0	0
0.401232	2	0	0	0
0.600296	2	0.00037037	1.88395e-05
0.798332	2	0.119907	0	0.000769094
0.995349	2	1.97037	0.0030207	0.00500816
1.19135	2	8.04361	0.013893	0.0137185
1.38634	2	17.7981	0.0242172	0.0213512
1.58033	2	29.0938	0.0484939	0.0292263
1.77332	2	40.2498	0.0270007	0.0270788
1.96532	2	50.8713	0.0359926	0.0258788
0	2.2	0	0	0
0.201135	2.2	0	0	0
0.401232	2.2	0	0	0
0.600296	2.2	0.00037037	1.88395e-05
0.798332	2.2	0.128611	0	0.000759121
0.995349	2.2	1.9838	0.00574121	0.00859746
1.19135	2.2	8.09074	0.0233217	0.0239225
1.38634	2.2	17.8321	0.0308747	0.0388544
1.58033	2.2	29.18	0.0649712	0.0392687
1.77332	2.2	40.3933	0.0537425	0.043727
1.96532	2.2	50.9674	0.053467	0.042602
0	2.6	0	0	0
0.201135	2.6	0	0	0
0.401232	2.6	0	0	0
0.600296	2.6	9.25926e-05	0	1.88395e-05
0.798332	2.6	0.134074	0.000640366	0.00152748
0.995349	2.6	2.01463	0.011989	0.0134954
1.19135	2.6	8.15981	0.0371406	0.0366205
1.38634	2.6	17.8856	0.0413416	0.0500292
1.58033	2.6	29.1138	0.0523167	0.0519656
1.77332	2.6	40.3806	0.0513616	0.0598793
1.96532	2.6	51.0148	0.0620864	0.0584545
0	3	0	0	0
0.201135	3	0	0	0
0.401232	3	0	0	0
0.600296	3	0.000277778	0
0.798332	3	0.137037	0.00124306	0.00182318
0.995349	3	2.02796	0.0146907	0.0181568
1.19135	3	8.15861	0.0368998	0.0448297
1.38634	3	18.0115	0.0660123	0.0643099
1.58033	3	29.2395	0.0763513	0.0773331
1.77332	3	40.5262	0.0785003	0.0756688
1.96532	3	51.154	0.0873889	0.0744143
0	3.2	0	0	0
0.201135	3.2	0	0	0
0.401232	3.2	0	0	0
0.600296	3.2	0.000185185	0	0
0.798332	3.2	0.144907	0.00284398	0.00418532
0.995349	3.2	2.06296	0.0217828	0.0256577
1.19135	3.2	8.25926	0.0570354	0.0595457
1.38634	3.2	18.06	0.0755178	0.0806005
1.58033	3.2	29.3764	0.10251	0.0867885
1.77332	3.2	40.612	0.0944937	0.0939134
1.96532	3.2	51.2431	0.103601	0.0906612
0	3.4	0	0	0
0.201135	3.4	0	0	0
0.401232	3.4	0	0	0
0.600296	3.4	0.000648148	7.53579e-05	5.57797e-05
0.798332	3.4	0.150556	0.00399287	0.00545385
0.995349	3.4	2.10611	0.030526	0.0338505
1.19135	3.4	8.34148	0.0734847	0.0698302
1.38634	3.4	18.1068	0.0846786	0.0958603
1.58033	3.4	29.4543	0.117394	0.105773
1.77332	3.4	40.6473	0.101067	0.109975
1.96532	3.4	51.2819	0.110654	0.111736
0	4	0	0	0
0.201135	4	0	0	0
0.401232	4	0	0	0
0.600296	4	0.000277778	0	3.7679e-05
0.798332	4	0.155556	0.00500993	0.00755353
0.995349	4	2.13935	0.0372616	0.0406866
1.19135	4	8.40065	0.0853216	0.0834419
1.38634	4	18.1935	0.101676	0.110744
1.58033	4	29.5148	0.128969	0.120286
1.77332	4	40.8356	0.136142	0.125752
1.96532	4	51.4602	0.143061	0.126432
0	4.5	0	0	0
0.201135	4.5	0	0	0
0.401232	4.5	0	0	0
0.600296	4.5	0.000833333	0.000113037	5.46715e-05
0.798332	4.5	0.175463	0.0090593	0.00874485
0.995349	4.5	2.17093	0.0436595	0.0466477
1.19135	4.5	8.46333	0.0978623	0.100457
1.38634	4.5	18.3272	0.12787	0.124228
1.58033	4.5	29.6054	0.146278	0.142368
1.77332	4.5	40.8402	0.137005	0.138998
1.96532	4.5	51.4994	0.150199	0.14314
0	5	0	0	0
0.201135	5	0	0	0
0.401232	5	0	0	0
0.600296	5	0.00194444	0.000339111	0.000222195
0.798332	5	0.179167	0.00981267	0.0114341
0.995349	5	2.26324	0.0623653	0.0609524
1.19135	5	8.55389	0.115979	0.110684
1.38634	5	18.4255	0.147117	0.148666
1.58033	5	29.6907	0.162596	0.166094
1.77332	5	40.9576	0.158881	0.164487
1.96532	5	51.5434	0.158196	0.162887
0	0	0	0	0
0.201135	0	0	0	0
0.401232	0	0	0	0
0.600296	0	0.000277778	0
0.798332	0	0.115278	0	8.94144e-05
0.995349	0	1.93944	0	0.000185162
1.19135	0	7.96435	0	0.000179015
1.38634	0	17.6636	0	0.000553066
1.58033	0	28.9481	0	0.00119145
1.77332	0	40.1167	0
1.96532	0	50.691	0	0.00156289
0	1.5	0	0	0
0.201135	1.5	0	0	0
0.401232	1.5	0	0	0
0.600296	1.5	0.00037037	1.90006e-05	0
0.798332	1.5	0.123611	0.00170964	4.58249e-05
0.995349	1.5	1.94444	0.00102185	0.00201518
1.19135	1.5	8.01009	0.00922929	0.00648627
1.38634	1.5	17.7063	0.00843435	0.00756595
1.58033	1.5	29.0225	0.0143478	0.00893995
1.77332	1.5	40.2295	0.0212104	0.0157928
1.96532	1.5	50.7897	0.0180985	0.0155896
0	2	0	0	0
0.201135	2	0	0	0
0.401232	2	0	0	0
0.600296	2	0	0	0
0.798332	2	0.126667	0.0023365	0.000480603
0.995349	2	1.97102	0.00645281	0.00744375
1.19135	2	8.0562	0.0185333	0.0186474
1.38634	2	17.7253	0.012185	0.0196339
1.58033	2	28.9579	0.00189162	0.0266209
1.77332	2	40.2259	0.0205318	0.0292771
1.96532	2	50.8506	0.02927	0.0233388
0	2.2	0	0	0
0.201135	2.2	0	0	0
0.401232	2.2	0	0	0
0.600296	2.2	0.000277778	0	0
0.798332	2.2	0.130556	0.00313434	0.000190006
0.995349	2.2	1.98259	0.0088182	0.00892244
1.19135	2.2	8.03796	0.0148528	0.0256169
1.38634	2.2	17.861	0.0390066	0.0331972
1.58033	2.2	29.0781	0.0250729	0.0457761
1.77332	2.2	40.3591	0.0455529	0.0442546
1.96532	2.2	50.9675	0.0506961	0.0365496
0	2.6	0	0	0
0.201135	2.6	0	0	0
0.401232	2.6	0	0	0
0.600296	2.6	0.000185185	0	0
0.798332	2.6	0.130648	0.00315333	0.00179052
0.995349	2.6	2.0088	0.0141735	0.012211
1.19135	2.6	8.14806	0.0370666	0.0352164
1.38634	2.6	17.9093	0.0485387	0.0514591
1.58033	2.6	29.2059	0.0496997	0.0602575
1.77332	2.6	40.4407	0.0608995	0.0577386
1.96532	2.6	51.0783	0.0710187	0.0583552
0	3	0	0	0
0.201135	3	0	0	0
0.401232	3	0	0	0
0.600296	3	0.000555556	5.70017e-05
0.798332	3	0.137685	0.00459702	0.00242462
0.995349	3	2.0388	0.0203046	0.0197621
1.19135	3	8.23176	0.0539559	0.0439124
1.38634	3	17.9275	0.0521429	0.0625203
1.58033	3	29.29	0.0659035	0.0703282
1.77332	3	40.4652	0.0654931	0.073853
1.96532	3	51.1233	0.07927	0.0802592
0	3.2	0	0	0
0.201135	3.2	0	0	0
0.401232	3.2	0	0	0
0.600296	3.2	0.00037037	1.90006e-05	5.70017e-05
0.798332	3.2	0.136759	0.00440707	0.00341004
0.995349	3.2	2.05991	0.0246191	0.0254304
1.19135	3.2	8.27009	0.0616905	0.057479
1.38634	3.2	18.0259	0.0715914	0.0819252
1.58033	3.2	29.319	0.0714891	0.0903332
1.77332	3.2	40.6613	0.102346	0.0970169
1.96532	3.2	51.2758	0.107233	0.0935342
0	3.4	0	0	0
0.201135	3.4	0	0	0
0.401232	3.4	0	0	0
0.600296	3.4	0.000277778	0
0.798332	3.4	0.153333	0.00780734	0.00414138
0.995349	3.4	2.09491	0.031772	0.0306904
1.19135	3.4	8.29944	0.067613	0.0727865
1.38634	3.4	18.1682	0.099712	0.0963988
1.58033	3.4	29.4523	0.0971866	0.111363
1.77332	3.4	40.6611	0.102311	0.113813
1.96532	3.4	51.3265	0.11652	0.107694
0	4	0	0	0
0.201135	4	0	0	0
0.401232	4	0	0	0
0.600296	4	0.000740741	9.50028e-05
0.798332	4	0.156111	0.00837722	0.00675303
0.995349	4	2.16593	0.0462861	0.042495
1.19135	4	8.4012	0.0881454	0.08406
1.38634	4	18.2365	0.113196	0.114469
1.58033	4	29.4786	0.102255	0.118891
1.77332	4	40.7521	0.119415	0.122048
1.96532	4	51.3537	0.121511	0.123313
0	4.5	0	0	0
0.201135	4.5	0	0	0
0.401232	4.5	0	0	0
0.600296	4.5	0.00148148	0.000247007	1.80692e-05
0.798332	4.5	0.159352	0.00904208	0.00847425
0.995349	4.5	2.18574	0.0503357	0.0490021
1.19135	4.5	8.5	0.10808	0.0991593
1.38634	4.5	18.2863	0.123039	0.131878
1.58033	4.5	29.5505	0.116103	0.139916
1.77332	4.5	40.8669	0.140991	0.138789
1.96532	4.5	51.3964	0.129338	0.143101
0	5	0	0	0
0.201135	5	0	0	0
0.401232	5	0	0	0
0.600296	5	0.00101852	0.000152004
0.798332	5	0.18287	0.0138671	0.0125258
0.995349	5	2.22148	0.05764	0.0569935
1.19135	5	8.53731	0.115609	0.117203
1.38634	5	18.4034	0.146183	0.145961
1.58033	5	29.7371	0.152079	0.158903
1.77332	5	40.9604	0.158548	0.166463
1.96532	5	51.5459	0.156757	0.156417
0	0	0	0	0
0.201135	0	0	0	0
0.401232	0	0	0	0
0.600296	0	0.000277778	0	0
0.798332	0	0.130926	0	8.03449e-05
0.995349	0	1.95537	0	0.000501278
1.19135	0	7.97417	0	0.000267816
1.38634	0	17.6736	0	0.000761152
1.58033	0	28.8402	0	0.000131692
1.77332	0	40.1056	0	0.000798831
1.96532	0	50.6743	0	0.00029663
0	1.5	0	0	0
0.201135	1.5	0	0	0
0.401232	1.5	0	0	0
0.600296	1.5	9.25926e-05	0	0
0.798332	1.5	0.11963	0	7.05557e-05
0.995349	1.5	1.95426	0	0.00196226
1.19135	1.5	7.99907	0.00498296	0.00702935
1.38634	1.5	17.6938	0.00395458	0.00821291
1.58033	1.5	28.9641	0.0236806	0.0117632
1.77332	1.5	40.2588	0.0285361	0.00809839
1.96532	1.5	50.7554	0.0147472	0.0136263
0	2	0	0	0
0.201135	2	0	0	0
0.401232	2	0	0	0
0.600296	2	0.000277778	0	0
0.798332	2	0.118981	0	0.000482439
0.995349	2	1.97139	0.00324585	0.00574604
1.19135	2	8.04611	0.0143932	0.0145566
1.38634	2	17.7992	0.0245982	0.0204728
1.58033	2	29.0988	0.0494319	0.0292921
1.77332	2	40.2491	0.0267246	0.0257887
1.96532	2	50.8634	0.0343932	0.0306934
0	2.2	0	0	0
0.201135	2.2	0	0	0
0.401232	2.2	0	0	0
0.600296	2.2	0.00037037	1.88395e-05	0
0.798332	2.2	0.129722	0	0.00143771
0.995349	2.2	1.9825	0.0054973	0.0091028
1.19135	2.2	8.09074	0.0233217	0.0235815
1.38634	2.2	17.8313	0.0308929	0.0438539
1.58033	2.2	29.1793	0.0648119	0.0410538
1.77332	2.2	40.4002	0.0548811	0.0473935
1.96532	2.2	50.9569	0.0513962	0.0419319
0	2.6	0	0	0
0.201135	2.6	0	0	0
0.401232	2.6	0	0	0
0.600296	2.6	9.25926e-05	0	0
0.798332	2.6	0.132963	0.000414355	0.00173951
0.995349	2.6	2.01259	0.011595	0.0148915
1.19135	2.6	8.1575	0.0366775	0.0335709
1.38634	2.6	17.8852	0.0414505	0.0510384
1.58033	2.6	29.1209	0.0536618	0.0534696
1.77332	2.6	40.3727	0.049757	0.0598109
1.96532	2.6	51.0088	0.0608236	0.0545093
0	3	0	0	0
0.201135	3	0	0	0
0.401232	3	0	0	0
0.600296	3	0.000277778	0	1.84701e-05
0.798332	3	0.138796	0.00160092	0.00266745
0.995349	3	2.03157	0.0154412	0.0198812
1.19135	3	8.16009	0.0371962	0.0489383
1.38634	3	18.0238	0.0686065	0.0666862
1.58033	3	29.2285	0.0742274	0.0726539
1.77332	3	40.5183	0.0768957	0.0716277
1.96532	3	51.1495	0.0864123	0.0756437
0	3.2	0	0	0
0.201135	3.2	0	0	0
0.401232	3.2	0	0	0
0.600296	3.2	0.000462963	3.7679e-05
0.798332	3.2	0.141389	0.00212828	0.00386801
0.995349	3.2	2.06083	0.0213701	0.0243218
1.19135	3.2	8.26407	0.0579987	0.0544709
1.38634	3.2	18.0427	0.0723071	0.080034
1.58033	3.2	29.3761	0.102439	0.0894442
1.77332	3.2	40.6096	0.0939069	0.092582
1.96532	3.2	51.2301	0.101058	0.0923152
0	3.4	0	0	0
0.201135	3.4	0	0	0
0.401232	3.4	0	0	0
0.600296	3.4	0.000648148	7.53579e-05	1.86548e-05
0.798332	3.4	0.152037	0.00429422	0.00532326
0.995349	3.4	2.11426	0.0321958	0.0322959
1.19135	3.4	8.35611	0.0764115	0.0734614
1.38634	3.4	18.1067	0.084842	0.0968658
1.58033	3.4	29.452	0.116952	0.104742
1.77332	3.4	40.6449	0.10048	0.112503
1.96532	3.4	51.2806	0.11025	0.109489
0	4	0	0	0
0.201135	4	0	0	0
0.401232	4	0	0	0
0.600296	4	0.000740741	9.41974e-05	5.57797e-05
0.798332	4	0.153889	0.00467091	0.00703489
0.995349	4	2.13676	0.036755	0.0400443
1.19135	4	8.42157	0.089508	0.0839827
1.38634	4	18.1979	0.10271	0.111183
1.58033	4	29.5011	0.126332	0.12155
1.77332	4	40.8277	0.134537	0.124403
1.96532	4	51.4619	0.143196	0.131557
0	4.5	0	0	0
0.201135	4.5	0	0	0
0.401232	4.5	0	0	0
0.600296	4.5	0.0012963	0.000207234	0.000202063
0.798332	4.5	0.174167	0.00879562	0.00910224
0.995349	4.5	2.17611	0.0447289	0.0470163
1.19135	4.5	8.44676	0.0945465	0.0959833
1.38634	4.5	18.3272	0.128052	0.129227
1.58033	4.5	29.6069	0.146561	0.15083
1.77332	4.5	40.8486	0.138436	0.14472
1.96532	4.5	51.5102	0.151983	0.140551
0	5	0	0	0
0.201135	5	0	0	0
0.401232	5	0	0	0
0.600296	5	0.00175926	0.000301432	0.000220533
0.798332	5	0.176852	0.00934182	0.0110968
0.995349	5	2.26352	0.0624404	0.0600503
1.19135	5	8.54361	0.113923	0.110718
1.38634	5	18.4218	0.146573	0.148791
1.58033	5	29.6838	0.161251	0.159542
1.77332	5	40.9602	0.159226	0.158734
1.96532	5	51.5323	0.156007	0.151886

## Sheet: fig2
CCH	time_lag
781	-50
728	-49
719	-48
794	-47
725	-46
727	-45
720	-44
771	-43
711	-42
771	-41
730	-40
767	-39
701	-38
745	-37
776	-36
704	-35
708	-34
737	-33
717	-32
722	-31
746	-30
691	-29
755	-28
704	-27
771	-26
698	-25
713	-24
781	-23
721	-22
798	-21
763	-20
751	-19
763	-18
763	-17
710	-16
718	-15
785	-14
749	-13
739	-12
751	-11
817	-10
836	-9
803	-8
846	-7
931	-6
770	-5
676	-4
343	-3
178	-2
590	-1
835	0
1300	1
2139	2
1828	3
1297	4
1075	5
789	6
931	7
954	8
973	9
935	10
904	11
871	12
812	13
841	14
791	15
770	16
770	17
772	18
771	19
726	20
769	21
754	22
727	23
692	24
795	25
754	26
744	27
736	28
759	29
740	30
719	31
756	32
717	33
730	34
777	35
772	36
735	37
748	38
734	39
713	40
751	41
770	42
769	43
750	44
772	45
760	46
714	47
711	48
680	49
759	50

## Sheet: fig3 a-i
ACH1	ACH2	CCH	dcCCH	time_lag	Nspk1
168	2604	759	773.893	-50	94194
145	2611	795	809.504	-49
205	2472	725	736.786	-48
165	2462	753	762.827	-47
179	2578	753	760.531	-46
175	2559	781	789.848	-45
190	2327	764	772.053	-44
146	2347	779	787.503	-43
157	2499	777	788.253	-42
182	2281	788	798.779	-41
163	2371	741	751.119	-40
179	2334	760	764.641	-39
172	2250	779	779.616	-38
169	2246	776	773.377	-37
158	2289	747	743.994	-36
182	2195	762	759.27	-35
155	2166	709	709.472	-34
191	2092	766	767.477	-33
200	2119	784	785.972	-32
187	2125	782	784.32	-31
182	2055	767	770.989	-30
182	2025	782	786.86	-29
163	1871	760	769.024	-28
174	1946	756	765.223	-27
165	1834	750	761.398	-26
188	1840	786	796.339	-25
199	1727	805	813.469	-24
174	1744	796	804.697	-23
197	1685	764	771.288	-22
174	1625	779	785.556	-21
153	1571	713	720.657	-20
196	1424	762	768.893	-19
233	1404	785	793.65	-18
375	1328	764	773.133	-17
649	1246	793	806.612	-16
950	1207	785	797.048	-15
1291	1222	792	800.806	-14
1480	1113	760	758.98	-13
1593	1004	791	778.12	-12
1425	902	849	826.32	-11
2840	817	787	755.136	-10
2512	830	826	787.328	-9
4659	740	820	762.262	-8
5190	637	874	795.185	-7
7992	558	848	730.68	-6
5819	406	904	737.792	-5
3522	355	1022	813.934	-4
2344	252	967	763.78	-3
0	0	937	789.617	-2
0	0	858	773.851	-1
0	0	833	822.316	0
0	0	1278	1306.59	1
0	0	2121	2163.85	2
2344	252	1870	1916.35	3
3522	355	1251	1281.67	4
5819	406	1034	1020.01	5
7992	558	812	732.182	6
5190	637	924	769.092	7
4659	740	969	756.389	8
2512	830	987	778.831	9
2840	817	916	746.251	10
1425	902	854	735.223	11
1593	1004	888	809.538	12
1480	1113	900	850.137	13
1291	1222	819	789.885	14
950	1207	853	826.506	15
649	1246	811	791.785	16
375	1328	755	739.547	17
233	1404	813	802.376	18
196	1424	773	769.356	19
153	1571	747	750.068	20
174	1625	776	782.373	21
197	1685	754	763.975	22
174	1744	790	800.704	23
199	1727	754	765.135	24
188	1840	759	771.325	25
165	1834	772	785.559	26
174	1946	760	770.827	27
163	1871	773	783.01	28
182	2025	770	779.231	29
182	2055	790	798.613	30
187	2125	762	769.351	31
200	2119	713	719.931	32
191	2092	798	803.909	33
155	2166	756	761.602	34
182	2195	760	764.782	35
158	2289	771	775.05	36
169	2246	773	777.367	37
172	2250	768	772.235	38
179	2334	749	750.09	39
163	2371	747	750.463	40
182	2281	768	769.265	41
157	2499	759	761.522	42
146	2347	775	776.481	43
190	2327	761	769.061	44
175	2559	798	806.53	45
179	2578	747	756.662	46
165	2462	754	760.96	47
205	2472	792	795.857	48
145	2611	809	810.039	49
168	2604	712	710.296	50

## Sheet: fig3 j-l
BR	rSTG	tails	jitter	median	dc_tails	dc_jitter	dc_median	GLMCC	dc_GLMcc	Connect	dc_Connect
0	0.0412181	0.0398918	0.0278127	0.0368702	0.041526	0.0281483	0.037229	2.92815	2.91752	0.597764	0.603386
0.05	0.0397741	0.0397606	0.0266291	0.0363405	0.0412327	0.0279388	0.0388855	2.68455	2.73666	0.638515	0.637164
0.1	0.0424894	0.04814	0.027881	0.0366008	0.0462673	0.0297905	0.0397653	2.8634	2.97069	0.527897	0.603909
0.15	0.0410318	0.0465917	0.0262916	0.0343867	0.0438367	0.0292622	0.0396264	2.77724	2.93302	0.59068	0.59888
0.2	0.0406573	0.0490087	0.0246162	0.0330986	0.0429498	0.0281715	0.0390071	2.6049	2.7999	0.48901	0.611486
0.25	0.0396902	0.0532322	0.0244365	0.0299104	0.0451009	0.0276573	0.0375077	2.6359	2.86389	0.62012	0.557331
0.3	0.0407116	0.0533689	0.023977	0.0291419	0.041533	0.0282851	0.0377156	2.51464	2.7793	0.472999	0.592839
0.35	0.0399766	0.0532679	0.0236996	0.0287612	0.041945	0.0277731	0.0385035	2.47874	2.75371	0.576713	0.601415
0.4	0.041255	0.0544173	0.0233278	0.0294916	0.0423113	0.028341	0.039807	2.49327	2.81723	0.632864	0.597153
0	0.0403679	0.0397156	0.0278993	0.0383609	0.0410625	0.0282669	0.0387915	2.89184	2.88457	0.558284	0.5695
0.05	0.041379	0.0444715	0.027215	0.0365904	0.0453645	0.0284015	0.0392275	2.91348	2.96595	0.64475	0.658002
0.1	0.0408497	0.0478999	0.0262273	0.0343081	0.0418398	0.0280634	0.037984	2.71101	2.81435	0.53583	0.568305
0.15	0.0399037	0.0389875	0.0242843	0.0311936	0.0400374	0.0267952	0.0369525	2.73742	2.87578	0.506634	0.453803
0.2	0.0408515	0.0515677	0.0259755	0.0324362	0.0421852	0.0288627	0.038886	2.65437	2.83625	0.512258	0.521473
0.25	0.0415346	0.0524573	0.0247944	0.0315584	0.0440329	0.0289672	0.0381511	2.69383	2.93732	0.525589	0.562332
0.3	0.039846	0.0506077	0.0240238	0.0292398	0.0417314	0.0282002	0.0380981	2.58169	2.83843	0.583283	0.642451
0.35	0.0398799	0.0549777	0.0234965	0.0279269	0.0409857	0.0278025	0.0380153	2.58715	2.85801	0.546714	0.562075
0.4	0.0409319	0.0563428	0.0235285	0.027325	0.0436069	0.028114	0.0381759	2.53563	2.84735	0.581719	0.623913
0	0.0399537	0.0390688	0.0265883	0.0375355	0.0404528	0.0269676	0.0380179	2.78856	2.7835	0.608316	0.614385
0.05	0.0412994	0.04207	0.0265017	0.0361803	0.0417368	0.0278258	0.0378452	2.71913	2.77167	0.505042	0.504101
0.1	0.039044	0.0437969	0.0254889	0.0333125	0.040801	0.0275396	0.0368638	2.70164	2.80062	0.547103	0.527097
0.15	0.0389749	0.0433975	0.023623	0.0306687	0.0399497	0.0262749	0.0349844	2.67545	2.82208	0.557376	0.625061
0.2	0.0407286	0.0504043	0.0248463	0.030422	0.0422515	0.0280397	0.0378222	2.65073	2.83072	0.53625	0.633371
0.25	0.0395285	0.0484878	0.0235562	0.0306346	0.0408456	0.0271698	0.0373904	2.50534	2.7437	0.495849	0.541025
0.3	0.0408029	0.0506353	0.0244192	0.0306752	0.0410306	0.0286611	0.040222	2.58202	2.84111	0.50445	0.596489
0.35	0.0392674	0.0486597	0.0227035	0.0275384	0.0403451	0.0275443	0.0380961	2.46191	2.74628	0.586151	0.609879
0.4	0.040589	0.0508915	0.0228976	0.0274987	0.0404683	0.0276535	0.0375032	2.47347	2.77129	0.615213	0.678752
0	0.0414644	0.0411096	0.0281551	0.0385314	0.0430063	0.0285312	0.0389557	2.92342	2.91381	0.568196	0.606135
0.05	0.0409684	0.0442678	0.0270366	0.0372599	0.0445565	0.0283582	0.039654	2.71709	2.76731	0.52856	0.576811
0.1	0.0398565	0.0452279	0.0252174	0.032998	0.0418389	0.0269476	0.0365443	2.50409	2.60536	0.515125	0.530037
0.15	0.0411912	0.0485532	0.025899	0.0330807	0.042573	0.0282574	0.0371286	2.74129	2.88866	0.579016	0.57506
0.2	0.0420931	0.0520168	0.0263462	0.0339948	0.0461368	0.0300659	0.0411942	2.59432	2.79972	0.57569	0.67319
0.25	0.0411516	0.0549355	0.0262115	0.0343438	0.0448394	0.0308681	0.0424922	2.53539	2.782	0.562717	0.595965
0.3	0.0382	0.0494413	0.0221846	0.0279988	0.0404617	0.0259682	0.0350641	2.36294	2.60231	0.58756	0.576322
0.35	0.0401593	0.0541515	0.0236477	0.0295755	0.0428164	0.0286447	0.0389175	2.53965	2.83517	0.569279	0.592356
0.4	0.0405293	0.0558403	0.0226441	0.0283687	0.0424741	0.0275601	0.0374322	2.38487	2.72159	0.593321	0.613902
0	0.0409418	0.0422114	0.0289638	0.0383917	0.0437006	0.029376	0.0385994	2.85747	2.85066	0.539388	0.538434
0.05	0.0400658	0.0404362	0.0268641	0.0359332	0.0419195	0.0281908	0.0381219	2.77706	2.82659	0.524861	0.542917
0.1	0.0422232	0.0453403	0.0276053	0.0366389	0.0448774	0.0297254	0.0386336	2.83096	2.94428	0.551065	0.558005
0.15	0.0416094	0.0514087	0.0256443	0.0318316	0.0459914	0.0279683	0.0371492	2.79007	2.93837	0.594375	0.620147
0.2	0.0390897	0.0390986	0.0237259	0.0314859	0.0401482	0.0269465	0.0375406	2.58364	2.765	0.593159	0.537749
0.25	0.0405838	0.0521156	0.0260048	0.0345727	0.0448358	0.0303241	0.0422906	2.64218	2.87674	0.537747	0.621773
0.3	0.0402326	0.0510171	0.0235021	0.0297739	0.0418684	0.0279008	0.0383719	2.50072	2.75587	0.555197	0.590525
0.35	0.0400338	0.0524402	0.0230243	0.0279741	0.0406124	0.0273045	0.0380964	2.47901	2.76239	0.615326	0.568938
0.4	0.0404333	0.0570878	0.0227156	0.0268821	0.0423306	0.0270864	0.0372174	2.52226	2.82275	0.580988	0.535282
0	0.0412318	0.043103	0.0290335	0.0394632	0.0454364	0.0294464	0.0399404	2.92356	2.91288	0.591426	0.588017
0.05	0.0390525	0.0406549	0.026014	0.0355478	0.0412762	0.0271157	0.0371246	2.57918	2.63095	0.594671	0.571574
0.1	0.0412543	0.0457009	0.0278257	0.0366296	0.0452722	0.0297185	0.0405525	2.76462	2.86696	0.508221	0.557235
0.15	0.0417729	0.0474259	0.0262577	0.0331138	0.0429405	0.0286478	0.039145	2.58506	2.73554	0.531962	0.561103
0.2	0.039366	0.0468062	0.0238752	0.0304208	0.0397106	0.0267129	0.0364932	2.48862	2.66021	0.592907	0.547666
0.25	0.041091	0.0534582	0.0247878	0.0309349	0.0450202	0.0289027	0.0399299	2.56756	2.80183	0.612295	0.60754
0.3	0.0399572	0.0522957	0.02405	0.0295919	0.042639	0.0283608	0.0384647	2.53245	2.79291	0.605049	0.629308
0.35	0.0403642	0.0584243	0.0231145	0.0285364	0.0449976	0.0276046	0.0376163	2.43314	2.72048	0.55382	0.611387
0.4	0.0406067	0.0549126	0.0226082	0.0267227	0.0426089	0.0269865	0.0372056	2.66124	2.97449	0.703648	0.697776
0	0.0401995	0.0389851	0.0271518	0.0355765	0.0404261	0.027535	0.0361051	2.79047	2.78591	0.583987	0.582554
0.05	0.0406827	0.0439236	0.0276556	0.0366891	0.04276	0.0287696	0.0391497	2.82918	2.88136	0.541477	0.541583
0.1	0.039664	0.0441879	0.0254732	0.0336516	0.0419655	0.0272839	0.0375119	2.70603	2.80724	0.490359	0.587601
0.15	0.0397608	0.0458474	0.0251929	0.0322404	0.0421915	0.0276373	0.0378046	2.56835	2.713	0.604237	0.657537
0.2	0.0410607	0.0519794	0.0248501	0.0328663	0.0436802	0.0283358	0.038747	2.68698	2.87853	0.605589	0.626303
0.25	0.0395981	0.0385171	0.023846	0.0291199	0.0399889	0.0272576	0.0363626	2.50703	2.72019	0.575614	0.551722
0.3	0.0415398	0.0563905	0.0258738	0.0328051	0.0456643	0.0306568	0.0430925	2.77104	3.04432	0.601313	0.59629
0.35	0.0415012	0.0549653	0.0240345	0.0293692	0.04205	0.0287729	0.0390326	2.66332	2.94951	0.574754	0.605057
0.4	0.0406633	0.0576308	0.0238376	0.0295285	0.0449151	0.0291881	0.0410886	2.4595	2.78592	0.637015	0.622934
0	0.0401669	0.0398042	0.0271957	0.0378021	0.0416119	0.0275338	0.0382618	2.81917	2.81208	0.529513	0.536
0.05	0.0406061	0.0434791	0.0264616	0.0358424	0.0423865	0.0277925	0.0370547	2.77389	2.82917	0.552382	0.577531
0.1	0.0402548	0.0424233	0.026392	0.0339541	0.0415831	0.0285352	0.0380309	2.70686	2.80859	0.604683	0.600031
0.15	0.0395218	0.0407403	0.0250204	0.0323521	0.041732	0.0274476	0.0373383	2.72627	2.87616	0.483306	0.554157
0.2	0.0406743	0.0452763	0.0244794	0.0316017	0.0407741	0.027607	0.0378564	2.5847	2.76099	0.581214	0.601589
0.25	0.0404961	0.0408832	0.0253367	0.0320056	0.042042	0.0288149	0.0402804	2.55918	2.78038	0.577437	0.551712
0.3	0.0395244	0.0528726	0.0236932	0.0277438	0.041663	0.0278015	0.0367397	2.35821	2.60826	0.558554	0.622079
0.35	0.0396232	0.0552304	0.0233657	0.0281672	0.0412386	0.0278798	0.0388469	2.43547	2.73038	0.550706	0.589561
0.4	0.0387905	0.0527339	0.0216893	0.0273108	0.0412489	0.0267104	0.0356477	2.45524	2.77885	0.595667	0.619709
0	0.0396417	0.0395069	0.027691	0.0390851	0.0409265	0.0280644	0.0395701	2.8622	2.85614	0.574485	0.588717
0.05	0.0411772	0.0447082	0.0277619	0.0382096	0.0449692	0.0291167	0.040512	2.76658	2.81902	0.602898	0.60381
0.1	0.040793	0.0442848	0.0261754	0.0348525	0.0428035	0.0283331	0.039032	2.72672	2.83865	0.525413	0.595424
0.15	0.0407072	0.0487509	0.0262165	0.0329069	0.0425432	0.028741	0.0392226	2.65971	2.80595	0.5418	0.622521
0.2	0.0413638	0.0460938	0.0251563	0.0325231	0.0422924	0.0287769	0.0372912	2.6402	2.8406	0.546027	0.637987
0.25	0.0402898	0.0525546	0.0231921	0.0281688	0.0416998	0.0268177	0.0356765	2.46355	2.69088	0.571834	0.594767
0.3	0.0409303	0.0539983	0.0239103	0.0297098	0.0428518	0.0278015	0.0374237	2.57064	2.82616	0.51881	0.652416
0.35	0.0432687	0.0570015	0.0246336	0.0287728	0.0429345	0.0286916	0.0395994	2.41494	2.69358	0.514861	0.532499
0.4	0.0400777	0.054919	0.0232043	0.0272499	0.0417466	0.0278096	0.0394072	2.49877	2.80578	0.560666	0.588633
0	0.0390317	0.0390374	0.0264242	0.0352425	0.0407195	0.0267897	0.035564	2.7299	2.72519	0.52267	0.526977
0.05	0.0408488	0.0388856	0.0264053	0.03353	0.0402006	0.0275372	0.0346329	2.66792	2.72069	0.563544	0.569507
0.1	0.0396407	0.0462785	0.0247356	0.0321872	0.0442109	0.0263251	0.0362075	2.59149	2.68515	0.522974	0.50741
0.15	0.0406421	0.0472412	0.0257401	0.0342351	0.0434724	0.0284253	0.038498	2.52509	2.66493	0.517578	0.609376
0.2	0.0386741	0.0462139	0.0243996	0.0308345	0.0399328	0.0271552	0.0381999	2.6486	2.82436	0.593337	0.534769
0.25	0.0398015	0.049462	0.0249987	0.0323141	0.0418276	0.0286479	0.0404346	2.55647	2.78037	0.516197	0.524791
0.3	0.0413243	0.0528654	0.0235437	0.0299026	0.0408746	0.0274176	0.0378968	2.54055	2.78981	0.492655	0.492228
0.35	0.0404585	0.0518175	0.023741	0.0314168	0.0420874	0.0291791	0.0404057	2.41484	2.72607	0.529904	0.586325
0.4	0.042164	0.0557236	0.0248489	0.0303025	0.0439843	0.0302117	0.0421271	2.61036	2.93232	0.574135	0.631644
0	0.0423639	0.0417457	0.0283949	0.0395953	0.0433654	0.0287906	0.040177	2.93505	2.92582	0.537481	0.53634
0.05	0.0397056	0.0431063	0.0267369	0.0377256	0.0422746	0.028053	0.0397194	2.72628	2.78107	0.559592	0.586968
0.1	0.0411902	0.0456863	0.0264624	0.0337912	0.0425741	0.0282081	0.0381356	2.6906	2.79221	0.487531	0.536187
0.15	0.0400414	0.0478248	0.0242696	0.031744	0.0436604	0.026602	0.0333865	2.53896	2.67969	0.59573	0.534013
0.2	0.0406289	0.0482044	0.0246199	0.0295694	0.0413086	0.0273609	0.0367998	2.68876	2.87616	0.550253	0.562947
0.25	0.0390881	0.0482772	0.0235168	0.0303979	0.0406796	0.0273002	0.0381173	2.43432	2.65957	0.574905	0.608989
0.3	0.0409949	0.0549596	0.0251353	0.029804	0.0428426	0.0289991	0.0393794	2.54849	2.79975	0.557446	0.560445
0.35	0.0411089	0.056117	0.0239139	0.0294939	0.0433971	0.0285249	0.0383861	2.6101	2.89977	0.569377	0.622399
0.4	0.0401043	0.0573651	0.0235913	0.028903	0.0429698	0.0289761	0.0400824	2.486	2.80356	0.571333	0.58273
0	0.040847	0.0410907	0.0282573	0.039623	0.0436115	0.0286583	0.040079	2.81376	2.80459	0.608562	0.613224
0.05	0.03992	0.0403826	0.0273184	0.0368506	0.041715	0.0286258	0.0394525	2.86424	2.9145	0.540094	0.548957
0.1	0.0417748	0.0410575	0.0271272	0.0352773	0.0424625	0.0292689	0.0400419	2.73069	2.83512	0.518503	0.547301
0.15	0.0394363	0.0458538	0.0256869	0.0335359	0.0416911	0.0284031	0.0390865	2.65714	2.80067	0.562016	0.622999
0.2	0.041289	0.0498281	0.0239366	0.0299349	0.0405863	0.0267152	0.0355068	2.59928	2.77374	0.587959	0.497123
0.25	0.0415591	0.049956	0.0246138	0.0330416	0.0425639	0.0287438	0.0388678	2.5326	2.76319	0.522616	0.591851
0.3	0.0399738	0.053761	0.0241011	0.0310079	0.0425428	0.0286195	0.0398433	2.57902	2.84001	0.586231	0.621444
0.35	0.0406283	0.0524282	0.0243198	0.0285262	0.0427112	0.0286903	0.0387684	2.56663	2.84217	0.576013	0.540368
0.4	0.0405122	0.0528938	0.0230755	0.0287767	0.0411782	0.0281442	0.0384999	2.48117	2.79283	0.600602	0.547701
0	0.0403846	0.0398584	0.027323	0.0388986	0.0415776	0.0276989	0.0392942	2.8211	2.81494	0.597494	0.592697
0.05	0.0405968	0.0411773	0.0273097	0.0367138	0.0425758	0.0286236	0.0382713	2.74936	2.79872	0.507498	0.582988
0.1	0.0411965	0.0407537	0.0262208	0.0333621	0.0419111	0.0279731	0.0372968	2.74462	2.84365	0.534693	0.54009
0.15	0.039216	0.0493655	0.0247634	0.031884	0.0410406	0.0274062	0.0364203	2.59441	2.73257	0.578809	0.594801
0.2	0.0395202	0.0483651	0.0240255	0.0302498	0.0404965	0.0269141	0.0363136	2.52876	2.6989	0.586271	0.551324
0.25	0.0426237	0.0512852	0.0254515	0.0322737	0.0449664	0.0296265	0.0407888	2.6187	2.83925	0.621861	0.646311
0.3	0.0401255	0.0548933	0.0227751	0.0277778	0.0411486	0.0269724	0.036139	2.5378	2.78397	0.570594	0.568861
0.35	0.0403895	0.054488	0.0239718	0.0280963	0.041598	0.028015	0.0373739	2.48546	2.76645	0.569913	0.517526
0.4	0.04139	0.0599166	0.0245161	0.0288879	0.0429419	0.0292641	0.0402468	2.49912	2.81101	0.568901	0.497851
0	0.0405816	0.0410896	0.0282143	0.0399525	0.0427389	0.0286006	0.0403917	2.84902	2.83979	0.552533	0.558216
0.05	0.0404153	0.0434828	0.0262732	0.0367094	0.0439165	0.0275634	0.0381869	2.86537	2.91563	0.541152	0.56056
0.1	0.0397289	0.0405981	0.0261051	0.0340634	0.0419255	0.0281773	0.0381232	2.72727	2.82923	0.596389	0.610922
0.15	0.0419474	0.0497442	0.0258967	0.0354736	0.0430794	0.0288363	0.0405161	2.57278	2.72918	0.547903	0.611697
0.2	0.040971	0.0476545	0.0243717	0.0312968	0.0416556	0.0274792	0.037466	2.63973	2.8221	0.467098	0.573094
0.25	0.0411417	0.0506671	0.0244515	0.0314782	0.0416769	0.0279482	0.0390981	2.51725	2.7454	0.581319	0.572167
0.3	0.0407201	0.0522952	0.0244723	0.0292709	0.0419466	0.0282201	0.0377569	2.5714	2.80752	0.542737	0.556829
0.35	0.0407524	0.0540648	0.0238642	0.0293796	0.0421253	0.0281189	0.0392751	2.41594	2.69625	0.622961	0.52268
0.4	0.0414133	0.0560315	0.0241747	0.0282948	0.0431616	0.0289191	0.0380108	2.5892	2.90176	0.481433	0.492927
0	0.040398	0.0398187	0.0280284	0.0390538	0.0410901	0.0283947	0.039527	2.87538	2.87007	0.51612	0.508636
0.05	0.0429345	0.0440085	0.0293741	0.0400091	0.0455009	0.0307758	0.0415932	2.84958	2.90086	0.618407	0.620573
0.1	0.0403743	0.0404763	0.026459	0.034125	0.0418031	0.0285335	0.0385875	2.75314	2.85193	0.521199	0.577362
0.15	0.0402075	0.0475815	0.0264699	0.0344152	0.0429863	0.0289973	0.0394578	2.67681	2.82268	0.586466	0.567684
0.2	0.0402824	0.0473719	0.0254365	0.0313426	0.0421007	0.0284762	0.0379815	2.65935	2.84589	0.520485	0.602024
0.25	0.0414776	0.0526677	0.0251925	0.0302663	0.0446004	0.0286056	0.0382356	2.67851	2.89773	0.595926	0.62231
0.3	0.0404571	0.0536597	0.0234369	0.0285072	0.0411045	0.027144	0.0372221	2.51342	2.75401	0.602619	0.611015
0.35	0.038999	0.051715	0.0230369	0.0295187	0.0409861	0.0278454	0.0386619	2.36624	2.64875	0.608557	0.633552
0.4	0.0406672	0.0535781	0.024375	0.0303098	0.0422769	0.0292388	0.041822	2.54925	2.86532	0.597578	0.572323
0	0.0406845	0.0411363	0.0286357	0.0401257	0.042576	0.029026	0.0404797	2.91945	2.91097	0.570265	0.587842
0.05	0.0398613	0.0395165	0.0260116	0.035045	0.0408486	0.027257	0.0363912	2.58274	2.63342	0.559002	0.553217
0.1	0.0405183	0.0447781	0.0256167	0.032989	0.0408381	0.027355	0.0365398	2.66911	2.76909	0.566603	0.555319
0.15	0.0401012	0.0494807	0.0245607	0.0328684	0.0420637	0.0269913	0.0372083	2.61954	2.75561	0.485599	0.565512
0.2	0.0412551	0.0494465	0.026211	0.0318045	0.043518	0.0293164	0.0398589	2.76479	2.95702	0.552041	0.5981
0.25	0.0419214	0.0531682	0.0253707	0.0314277	0.0434264	0.028784	0.0388859	2.65849	2.87602	0.596799	0.645304
0.3	0.0392954	0.0516279	0.0231139	0.0287816	0.0410129	0.0274216	0.0360047	2.51302	2.74689	0.614993	0.640928
0.35	0.0405093	0.0567273	0.0239615	0.0297545	0.0434406	0.0284594	0.0388493	2.48583	2.76966	0.630552	0.62705
0.4	0.0392261	0.0531544	0.0228809	0.0275152	0.0407658	0.0273391	0.0361686	2.55142	2.84694	0.594072	0.575373
0	0.0411755	0.0402688	0.0277852	0.0388531	0.0418712	0.0281715	0.0393031	2.83821	2.82967	0.605805	0.60904
0.05	0.0404957	0.0423932	0.0275573	0.0372132	0.0435485	0.0289108	0.0396146	2.97307	3.02327	0.611051	0.612184
0.1	0.0403491	0.039687	0.0249811	0.032501	0.0408126	0.0268922	0.0360927	2.59173	2.69169	0.584404	0.594115
0.15	0.0408592	0.048871	0.0258977	0.0344578	0.0428628	0.0282907	0.0395045	2.7908	2.93501	0.559744	0.574761
0.2	0.040611	0.0402055	0.0259099	0.0310512	0.0415533	0.0288082	0.0388523	2.74662	2.92249	0.489838	0.532963
0.25	0.0406782	0.052541	0.0246953	0.032317	0.0444833	0.0286649	0.0392392	2.46939	2.71203	0.605644	0.660811
0.3	0.0414859	0.0527825	0.0244978	0.0312869	0.0442241	0.0283509	0.040194	2.50903	2.76529	0.581688	0.550629
0.35	0.0407258	0.0540319	0.0246736	0.0303281	0.0430164	0.0294851	0.0413409	2.66458	2.96883	0.585429	0.554644
0.4	0.0398742	0.0580094	0.0227958	0.0279119	0.0447853	0.027877	0.038846	2.47246	2.79808	0.576607	0.571849
0	0.0391443	0.0404365	0.0281487	0.0387416	0.0418038	0.0285225	0.0392725	2.9583	2.9502	0.565932	0.567578
0.05	0.0413077	0.0417875	0.026957	0.0357918	0.0428074	0.0280512	0.0376398	2.83622	2.88605	0.62909	0.624999
0.1	0.0397039	0.0426717	0.0256774	0.0335057	0.0410038	0.0276357	0.0370961	2.75398	2.85279	0.551252	0.539894
0.15	0.042259	0.0515629	0.0272062	0.0365269	0.0445265	0.0301319	0.0427095	2.80589	2.95512	0.501042	0.606672
0.2	0.0402216	0.0400729	0.0245277	0.0310763	0.0412426	0.0275817	0.0364987	2.58185	2.76232	0.555667	0.522224
0.25	0.0392182	0.0478251	0.0231888	0.0285141	0.0387656	0.0262645	0.0359374	2.5041	2.70845	0.520268	0.516259
0.3	0.0402936	0.0501541	0.0235219	0.0287475	0.0407822	0.0271946	0.036744	2.45811	2.69238	0.569854	0.579553
0.35	0.0405882	0.0534426	0.0244798	0.0303003	0.0426903	0.0294596	0.0410326	2.6138	2.91111	0.604134	0.584072
0.4	0.0397827	0.0539246	0.0224277	0.0285662	0.0419775	0.0279101	0.0360731	2.53274	2.8603	0.528808	0.566414
0	0.0413971	0.0414553	0.0281655	0.0390489	0.0431231	0.0285629	0.0395662	2.81626	2.80868	0.591279	0.592318
0.05	0.041573	0.0413788	0.0288338	0.0372542	0.0427251	0.0300002	0.0394606	2.95796	3.00528	0.527452	0.526979
0.1	0.0401489	0.0410611	0.0264008	0.0347747	0.0423678	0.0284711	0.0394741	2.7716	2.86826	0.599941	0.579561
0.15	0.0406249	0.0400298	0.0251482	0.0339422	0.0414326	0.0279274	0.0355861	2.6137	2.75297	0.512101	0.55664
0.2	0.039874	0.0481664	0.0250842	0.0316893	0.0414864	0.0280251	0.0389253	2.62953	2.81261	0.591782	0.624255
0.25	0.0411787	0.0521881	0.02457	0.0320319	0.0427779	0.0282235	0.0395082	2.69263	2.91385	0.580636	0.646729
0.3	0.0418572	0.0557858	0.0251215	0.0312921	0.0449285	0.0292968	0.0404542	2.63195	2.90442	0.600615	0.626347
0.35	0.0409183	0.0532664	0.0233129	0.0274803	0.0419947	0.0280052	0.0383655	2.50016	2.78277	0.541173	0.589634
0.4	0.0414146	0.0566958	0.0248054	0.0296694	0.0434901	0.0293717	0.0385526	2.64419	2.95469	0.507507	0.457409
0	0.0405758	0.0391241	0.0268581	0.0372178	0.0411218	0.027244	0.0373719	2.77991	2.77517	0.572536	0.568345
0.05	0.041154	0.0407864	0.0271298	0.0375761	0.0421448	0.0282407	0.0398503	2.76127	2.81122	0.513425	0.5168
0.1	0.0392219	0.0439811	0.0250681	0.0346201	0.0413634	0.0271436	0.0357604	2.68165	2.78731	0.552688	0.578712
0.15	0.0410006	0.0481578	0.0267109	0.0353982	0.0425213	0.0292711	0.0401215	2.66115	2.81698	0.537007	0.549133
0.2	0.0410128	0.0492845	0.0256975	0.0323466	0.0419678	0.0286428	0.0396396	2.691	2.86683	0.460495	0.500502
0.25	0.0411168	0.0555288	0.0249001	0.0324577	0.0440939	0.0285244	0.0398486	2.67248	2.90656	0.593939	0.57603
0.3	0.0395433	0.0521753	0.0234697	0.0298347	0.0413118	0.0273612	0.0372977	2.51825	2.77105	0.500643	0.586661
0.35	0.0397662	0.0532136	0.0241364	0.0296505	0.0437288	0.0288791	0.0390795	2.64989	2.95101	0.593501	0.587678
0.4	0.0410334	0.0610375	0.0246723	0.0289852	0.0434966	0.0295703	0.0401078	2.4876	2.79607	0.596915	0.550961
0	0.0406973	0.0401189	0.027417	0.0348114	0.0416238	0.027813	0.0350068	2.86802	2.85987	0.57949	0.570246
0.05	0.0399965	0.0392606	0.0264958	0.0356707	0.0406215	0.0275801	0.0381733	2.671	2.72139	0.590123	0.589007
0.1	0.0396516	0.0391116	0.0254552	0.0338857	0.040415	0.0273474	0.0382601	2.69073	2.79209	0.544309	0.610557
0.15	0.0394242	0.0487363	0.0261048	0.0339644	0.0433932	0.028473	0.0391027	2.66405	2.80949	0.501986	0.585073
0.2	0.041206	0.0490554	0.0251545	0.0327755	0.0412249	0.0282264	0.0399997	2.45843	2.64952	0.524678	0.605282
0.25	0.0412421	0.0515513	0.0241101	0.0309449	0.0449206	0.027824	0.0383	2.54461	2.7604	0.616574	0.566956
0.3	0.0398702	0.0498324	0.0247369	0.030858	0.0425372	0.0291391	0.0404912	2.59574	2.84891	0.514388	0.583993
0.35	0.0414715	0.0560958	0.0245663	0.0293673	0.0429192	0.0291378	0.0380285	2.64293	2.92405	0.55656	0.591406
0.4	0.0402393	0.0541325	0.0229644	0.0273355	0.043635	0.0281211	0.0388302	2.56957	2.89468	0.597353	0.686811
0	0.0403733	0.0412391	0.0291668	0.0397998	0.0426136	0.029559	0.0402435	2.86185	2.85694	0.602913	0.599388
0.05	0.0402285	0.0401342	0.0263858	0.0358118	0.0414683	0.0276523	0.038029	2.74318	2.79308	0.545633	0.603101
0.1	0.0390316	0.0394199	0.0256076	0.033229	0.0406518	0.0275355	0.0374814	2.73841	2.83118	0.610803	0.600873
0.15	0.0398831	0.0497613	0.0253465	0.0329022	0.0419759	0.0279854	0.0389831	2.69417	2.83628	0.55774	0.561047
0.2	0.0397343	0.0477927	0.0244068	0.0308946	0.0428842	0.0272799	0.0370983	2.59051	2.77995	0.53406	0.618212
0.25	0.0403152	0.0475741	0.0230678	0.0283427	0.0405014	0.0270006	0.0365915	2.44981	2.67204	0.539599	0.595523
0.3	0.040266	0.0499739	0.0230854	0.0303888	0.0409448	0.0273409	0.038474	2.51304	2.76253	0.586424	0.606819
0.35	0.0397317	0.052773	0.0236391	0.0275813	0.0405257	0.0277656	0.0373986	2.5044	2.77646	0.497867	0.565719
0.4	0.0412882	0.0587134	0.0232215	0.0286956	0.0434063	0.0287574	0.0402512	2.43954	2.76785	0.594354	0.608898
0	0.0413022	0.0411456	0.0267235	0.0354245	0.0432546	0.0271213	0.0356288	2.7464	2.73866	0.618746	0.601172
0.05	0.0400601	0.039361	0.0263302	0.0358653	0.0407698	0.0276394	0.0364116	2.69946	2.75299	0.51922	0.526752
0.1	0.039742	0.0440213	0.024823	0.0327463	0.0416047	0.0264761	0.0362894	2.70237	2.79963	0.495912	0.596502
0.15	0.0412234	0.0426906	0.0265123	0.034734	0.0440014	0.0294253	0.0397517	2.60227	2.7538	0.514858	0.575077
0.2	0.0412382	0.0491566	0.026062	0.0330405	0.0440437	0.0292114	0.0403705	2.68109	2.87543	0.534549	0.566145
0.25	0.0395431	0.0510957	0.0245385	0.0314013	0.0420256	0.0282829	0.039721	2.56987	2.79231	0.570502	0.554037
0.3	0.0402384	0.0523808	0.0235007	0.0267773	0.0438447	0.0274723	0.0366843	2.50313	2.75298	0.599078	0.622362
0.35	0.0407284	0.0526735	0.0241795	0.03082	0.042355	0.0285464	0.0402705	2.55244	2.84893	0.585908	0.610984
0.4	0.0397004	0.0531093	0.0238484	0.0290865	0.0429444	0.0288309	0.0371295	2.66712	2.9909	0.666145	0.590807
0	0.0401848	0.0393145	0.0274151	0.0363694	0.040864	0.0277339	0.0368836	2.75626	2.75057	0.570972	0.570184
0.05	0.0411546	0.0412301	0.0276851	0.0374611	0.0426316	0.0288335	0.0400827	2.83857	2.89103	0.523943	0.536814
0.1	0.0403343	0.041132	0.0273563	0.0367677	0.0427034	0.0293785	0.0401753	2.77157	2.87616	0.500211	0.551505
0.15	0.0399668	0.0440895	0.0253734	0.0306812	0.0410177	0.0279795	0.0371418	2.66933	2.81669	0.580013	0.597539
0.2	0.0404749	0.0468249	0.0250621	0.0334226	0.0428549	0.0281989	0.0365423	2.64397	2.83644	0.522559	0.593779
0.25	0.0409287	0.0542741	0.0248995	0.0308364	0.0430857	0.0288029	0.0381589	2.55582	2.77791	0.566732	0.599709
0.3	0.041297	0.0535131	0.025007	0.0321705	0.043294	0.0293862	0.0399778	2.5279	2.7943	0.535055	0.595427
0.35	0.0397938	0.0543989	0.0230307	0.0274919	0.0408854	0.0271436	0.0381222	2.56807	2.84024	0.568648	0.555551
0.4	0.0400729	0.0547711	0.0222846	0.0267772	0.0400318	0.0267727	0.0364366	2.47663	2.7719	0.580562	0.540336
0	0.041679	0.0404428	0.0277535	0.0384462	0.0420764	0.0281099	0.0389575	2.82042	2.81238	0.560297	0.560722
0.05	0.0406297	0.0395859	0.0262893	0.0345866	0.0408587	0.0275258	0.0371124	2.72617	2.77848	0.526376	0.59719
0.1	0.0402495	0.0462087	0.0264186	0.0355418	0.0434235	0.0285591	0.0391832	2.62919	2.73482	0.616478	0.619535
0.15	0.0411243	0.0421119	0.0266341	0.0351481	0.0435723	0.0296274	0.0398609	2.67663	2.83294	0.529582	0.60009
0.2	0.0410893	0.0411884	0.0257009	0.0324867	0.0426326	0.0290927	0.0396321	2.75426	2.94587	0.567617	0.561415
0.25	0.0409617	0.0562328	0.0253711	0.0326283	0.0433836	0.0291193	0.0397004	2.54677	2.76777	0.588022	0.585653
0.3	0.0430261	0.0573729	0.0240032	0.0282748	0.0422235	0.0284739	0.0387026	2.59905	2.86104	0.583083	0.523249
0.35	0.0394139	0.0520896	0.0231171	0.029651	0.0418095	0.0274848	0.0363156	2.51124	2.80933	0.505362	0.586159
0.4	0.0397399	0.0537079	0.0229657	0.0278087	0.0419055	0.0275838	0.0359957	2.52006	2.85291	0.569424	0.581995
0	0.0398133	0.0405718	0.0277675	0.0378627	0.0421568	0.0281533	0.0382445	2.83142	2.8252	0.583265	0.603497
0.05	0.0407584	0.0440263	0.0270636	0.0362414	0.0443984	0.0281856	0.0380596	2.74224	2.79476	0.518829	0.51406
0.1	0.0398266	0.0398321	0.0261442	0.0340694	0.0413448	0.0283178	0.0365564	2.74404	2.84492	0.497518	0.612398
0.15	0.0403323	0.0450734	0.0241265	0.032415	0.0401083	0.0264366	0.0369789	2.69298	2.8357	0.574427	0.582075
0.2	0.0400086	0.0488264	0.0249748	0.0317893	0.0432667	0.0283587	0.0387188	2.67793	2.86936	0.616223	0.62278
0.25	0.0408519	0.0502819	0.0238563	0.0301316	0.0411509	0.0275855	0.0375929	2.58665	2.80414	0.498206	0.483728
0.3	0.0415488	0.0537639	0.0248029	0.0314229	0.043245	0.0288582	0.0395977	2.61254	2.87046	0.615796	0.636205
0.35	0.04078	0.0571102	0.025033	0.0306939	0.044877	0.0300376	0.0406657	2.64013	2.93217	0.591225	0.624995
0.4	0.0411845	0.0573219	0.0234589	0.0242708	0.0422264	0.0283263	0.0360647	2.59103	2.89419	0.526552	0.575239
0	0.0403836	0.0405189	0.0280495	0.038043	0.0419022	0.0283989	0.0384598	2.92567	2.91972	0.492608	0.484262
0.05	0.0406682	0.0413905	0.0267802	0.0369947	0.0427445	0.0280285	0.0390044	2.77379	2.81938	0.481042	0.479287
0.1	0.0402706	0.0395935	0.0259393	0.0347743	0.0408202	0.0276514	0.0384309	2.70279	2.79865	0.54493	0.538521
0.15	0.0408167	0.041095	0.0260305	0.0344451	0.0425084	0.0289743	0.0400934	2.63499	2.79119	0.532598	0.60977
0.2	0.0405139	0.0407893	0.0259322	0.0322867	0.0421701	0.0289925	0.0388009	2.74609	2.92888	0.511037	0.550544
0.25	0.0408255	0.0533542	0.0261428	0.0339038	0.044016	0.0298132	0.0416257	2.65337	2.88486	0.581236	0.571156
0.3	0.0408799	0.0489294	0.0242481	0.0284664	0.0414083	0.028004	0.0380043	2.64755	2.89726	0.474598	0.554894
0.35	0.0405176	0.0526886	0.0242188	0.02915	0.0423769	0.0283382	0.0368039	2.5573	2.82067	0.584376	0.545613
0.4	0.0408864	0.0541616	0.0235037	0.0273739	0.0415265	0.0280374	0.0361624	2.54416	2.84708	0.523861	0.518722
0	0.0403647	0.0401715	0.0275808	0.0384085	0.0423703	0.0279804	0.0389011	2.87044	2.8669	0.594327	0.59581
0.05	0.0413404	0.0445873	0.0284964	0.0377395	0.0445293	0.0298674	0.0402293	2.85648	2.90589	0.632526	0.625358
0.1	0.0418593	0.04101	0.0268238	0.036005	0.0423614	0.0288172	0.0400935	2.7326	2.82955	0.526217	0.513581
0.15	0.0403452	0.0475226	0.0256048	0.0336506	0.0419109	0.0281206	0.0392409	2.63812	2.79007	0.530726	0.488087
0.2	0.0408026	0.0434753	0.0244995	0.0324187	0.0419484	0.0279546	0.0381215	2.68643	2.88203	0.533844	0.558956
0.25	0.0408683	0.0501891	0.0240659	0.0316191	0.0425554	0.0280508	0.0385353	2.66884	2.89737	0.570104	0.616632
0.3	0.040234	0.0518446	0.023249	0.0284635	0.0399011	0.0268015	0.0376767	2.59294	2.83442	0.579807	0.508374
0.35	0.0410884	0.0541795	0.0234237	0.0275568	0.0402766	0.0274041	0.0370312	2.50432	2.76664	0.624544	0.550583
0.4	0.0400509	0.0557145	0.0227926	0.0271003	0.0412067	0.027871	0.0388953	2.47663	2.79158	0.546078	0.56615
0	0.0416109	0.041008	0.0285242	0.0405333	0.042645	0.0289277	0.041068	2.94018	2.93436	0.638656	0.642993
0.05	0.0395874	0.0392713	0.0261941	0.0350477	0.0407162	0.0273109	0.0369002	2.68253	2.73336	0.514283	0.529024
0.1	0.0403682	0.0389372	0.0252945	0.0340612	0.0401789	0.0270476	0.037413	2.67119	2.77204	0.512357	0.586442
0.15	0.0397822	0.0476339	0.0251199	0.0328054	0.0412634	0.0277754	0.0381044	2.51975	2.66197	0.513599	0.498498
0.2	0.0402624	0.0484204	0.0253747	0.0322598	0.0431181	0.0289426	0.0401799	2.70791	2.90172	0.624975	0.652397
0.25	0.0409116	0.0527108	0.0248008	0.0311906	0.0436951	0.0283846	0.0388801	2.55286	2.77747	0.599964	0.664999
0.3	0.0414049	0.0576265	0.0253196	0.0311035	0.0441293	0.029922	0.0394184	2.54246	2.8079	0.536103	0.596341
0.35	0.0398038	0.0517622	0.0229935	0.0273413	0.0402842	0.0272405	0.0379021	2.5658	2.83925	0.619118	0.563596
0.4	0.0419444	0.0584659	0.0235715	0.0297269	0.0429457	0.0284154	0.0369413	2.4629	2.77443	0.593294	0.546365
0	0.0404346	0.0413466	0.0288598	0.0405046	0.0427899	0.0292594	0.0410459	2.89128	2.8848	0.532893	0.563869
0.05	0.0420789	0.0453449	0.0282345	0.0382232	0.0459697	0.0295077	0.0403806	2.88371	2.93923	0.556871	0.635443
0.1	0.0416638	0.040846	0.026793	0.0364754	0.0423188	0.0289929	0.0400759	2.67605	2.78149	0.559172	0.600481
0.15	0.0409653	0.0474652	0.0269227	0.0360999	0.0440103	0.0295426	0.0393132	2.85177	3.00861	0.585101	0.597457
0.2	0.0404949	0.050811	0.0251616	0.0328844	0.042254	0.0281967	0.0392347	2.75388	2.94003	0.449783	0.583679
0.25	0.0402746	0.051066	0.0238845	0.0301118	0.0413528	0.027118	0.0366249	2.43015	2.64814	0.570637	0.615657
0.3	0.0394278	0.0396139	0.0242276	0.0299521	0.041	0.0282009	0.0402679	2.5859	2.83746	0.506153	0.583029
0.35	0.0398418	0.0522242	0.0235002	0.0284501	0.0426533	0.0276675	0.0368387	2.46864	2.74443	0.604759	0.620767
0.4	0.0386701	0.0543828	0.0228745	0.0283593	0.0414135	0.0280557	0.0369708	2.45724	2.75666	0.568618	0.612505

## Sheet: fig3 m-o
ACH1	ACH2	CCH	dcCCH	time_lag	Nspk1
2747	63	697	689.476	-50	371464
2811	56	734	724.887	-49
2784	62	755	744.818	-48
2716	50	718	705.792	-47
2772	61	711	695.212	-46
2764	55	712	698.318	-45
2801	58	724	708.242	-44
2784	53	749	734.741	-43
2760	54	692	681.025	-42
2820	50	718	712.136	-41
2719	60	769	766.005	-40
2794	46	726	724.727	-39
2786	45	785	785.331	-38
2821	46	747	747.067	-37
2805	50	757	758.384	-36
2750	50	705	701.203	-35
2760	44	744	736.673	-34
2718	37	746	735.346	-33
2700	51	737	723.388	-32
2801	40	730	713.205	-31
2836	42	715	697.912	-30
2841	46	738	723.08	-29
2712	33	737	722.491	-28
2681	42	708	695.424	-27
2712	40	717	707.191	-26
2786	41	771	763.566	-25
2815	38	753	746.707	-24
2725	26	729	725.167	-23
2738	36	719	713.919	-22
2847	29	782	776.775	-21
2782	29	718	710.182	-20
2749	35	733	724.915	-19
3031	26	718	707.24	-18
3449	18	733	722.548	-17
4543	23	733	724.443	-16
5598	24	740	734.889	-15
7012	19	737	739.482	-14
7788	24	671	678.55	-13
8153	22	722	733.812	-12
7322	20	741	751.867	-11
12864	23	737	748.948	-10
11456	12	666	682.24	-9
19407	7	647	674.677	-8
21617	12	656	696.28	-7
32753	8	636	695.857	-6
24398	10	661	745.203	-5
15089	10	688	796.373	-4
10667	0	618	728.943	-3
0	0	622	710.512	-2
0	0	656	710.775	-1
0	0	676	692.926	0
0	0	476	466.462	1
0	0	69	49.6957	2
10667	0	204	181.261	3
15089	10	447	430.354	4
24398	10	574	579.116	5
32753	8	673	706.876	6
21617	12	678	747.406	7
19407	7	565	664.741	8
11456	12	593	695.373	9
12864	23	655	743.057	10
7322	20	678	748.984	11
8153	22	664	716.649	12
7788	24	763	797.66	13
7012	19	712	737.223	14
5598	24	704	722.584	15
4543	23	701	711.662	16
3449	18	663	669.439	17
3031	26	692	692.869	18
2749	35	755	750.166	19
2782	29	765	757.651	20
2847	29	756	750.128	21
2738	36	730	724.713	22
2725	26	727	721.322	23
2815	38	714	706.095	24
2786	41	705	694.036	25
2712	40	771	759.506	26
2681	42	718	708.032	27
2712	33	746	742.401	28
2841	46	713	712.24	29
2836	42	759	761.715	30
2801	40	714	715.535	31
2700	51	746	743.547	32
2718	37	761	752.622	33
2760	44	712	699.868	34
2750	50	692	678.336	35
2805	50	703	686.712	36
2821	46	688	676.167	37
2786	45	703	691.236	38
2794	46	763	753.205	39
2719	60	744	737.081	40
2820	50	744	741.899	41
2760	54	739	736.911	42
2784	53	711	712.153	43
2801	58	698	700.484	44
2764	55	761	762.461	45
2772	61	758	761.099	46
2716	50	725	729.449	47
2784	62	776	780.19	48
2811	56	737	738.888	49
2747	63	707	706.599	50

## Sheet: fig3 p-r
BR	rSTG	tails	jitter	median	dc_tails	dc_jitter	dc_median	GLMCC	dc_GLMcc	Connect	dc_Connect
0	0.0412181	0.0398918	0.0278127	0.0368702	0.041526	0.0281483	0.037229	2.92815	2.91752	0.597764	0.603386
0.05	0.0397741	0.0397606	0.0266291	0.0363405	0.0412327	0.0279388	0.0388855	2.68455	2.73666	0.638515	0.637164
0.1	0.0424894	0.04814	0.027881	0.0366008	0.0462673	0.0297905	0.0397653	2.8634	2.97069	0.527897	0.603909
0.15	0.0410318	0.0465917	0.0262916	0.0343867	0.0438367	0.0292622	0.0396264	2.77724	2.93302	0.59068	0.59888
0.2	0.0406573	0.0490087	0.0246162	0.0330986	0.0429498	0.0281715	0.0390071	2.6049	2.7999	0.48901	0.611486
0.25	0.0396902	0.0532322	0.0244365	0.0299104	0.0451009	0.0276573	0.0375077	2.6359	2.86389	0.62012	0.557331
0.3	0.0407116	0.0533689	0.023977	0.0291419	0.041533	0.0282851	0.0377156	2.51464	2.7793	0.472999	0.592839
0.35	0.0399766	0.0532679	0.0236996	0.0287612	0.041945	0.0277731	0.0385035	2.47874	2.75371	0.576713	0.601415
0.4	0.041255	0.0544173	0.0233278	0.0294916	0.0423113	0.028341	0.039807	2.49327	2.81723	0.632864	0.597153
0	0.0403679	0.0397156	0.0278993	0.0383609	0.0410625	0.0282669	0.0387915	2.89184	2.88457	0.558284	0.5695
0.05	0.041379	0.0444715	0.027215	0.0365904	0.0453645	0.0284015	0.0392275	2.91348	2.96595	0.64475	0.658002
0.1	0.0408497	0.0478999	0.0262273	0.0343081	0.0418398	0.0280634	0.037984	2.71101	2.81435	0.53583	0.568305
0.15	0.0399037	0.0389875	0.0242843	0.0311936	0.0400374	0.0267952	0.0369525	2.73742	2.87578	0.506634	0.453803
0.2	0.0408515	0.0515677	0.0259755	0.0324362	0.0421852	0.0288627	0.038886	2.65437	2.83625	0.512258	0.521473
0.25	0.0415346	0.0524573	0.0247944	0.0315584	0.0440329	0.0289672	0.0381511	2.69383	2.93732	0.525589	0.562332
0.3	0.039846	0.0506077	0.0240238	0.0292398	0.0417314	0.0282002	0.0380981	2.58169	2.83843	0.583283	0.642451
0.35	0.0398799	0.0549777	0.0234965	0.0279269	0.0409857	0.0278025	0.0380153	2.58715	2.85801	0.546714	0.562075
0.4	0.0409319	0.0563428	0.0235285	0.027325	0.0436069	0.028114	0.0381759	2.53563	2.84735	0.581719	0.623913
0	0.0399537	0.0390688	0.0265883	0.0375355	0.0404528	0.0269676	0.0380179	2.78856	2.7835	0.608316	0.614385
0.05	0.0412994	0.04207	0.0265017	0.0361803	0.0417368	0.0278258	0.0378452	2.71913	2.77167	0.505042	0.504101
0.1	0.039044	0.0437969	0.0254889	0.0333125	0.040801	0.0275396	0.0368638	2.70164	2.80062	0.547103	0.527097
0.15	0.0389749	0.0433975	0.023623	0.0306687	0.0399497	0.0262749	0.0349844	2.67545	2.82208	0.557376	0.625061
0.2	0.0407286	0.0504043	0.0248463	0.030422	0.0422515	0.0280397	0.0378222	2.65073	2.83072	0.53625	0.633371
0.25	0.0395285	0.0484878	0.0235562	0.0306346	0.0408456	0.0271698	0.0373904	2.50534	2.7437	0.495849	0.541025
0.3	0.0408029	0.0506353	0.0244192	0.0306752	0.0410306	0.0286611	0.040222	2.58202	2.84111	0.50445	0.596489
0.35	0.0392674	0.0486597	0.0227035	0.0275384	0.0403451	0.0275443	0.0380961	2.46191	2.74628	0.586151	0.609879
0.4	0.040589	0.0508915	0.0228976	0.0274987	0.0404683	0.0276535	0.0375032	2.47347	2.77129	0.615213	0.678752
0	0.0414644	0.0411096	0.0281551	0.0385314	0.0430063	0.0285312	0.0389557	2.92342	2.91381	0.568196	0.606135
0.05	0.0409684	0.0442678	0.0270366	0.0372599	0.0445565	0.0283582	0.039654	2.71709	2.76731	0.52856	0.576811
0.1	0.0398565	0.0452279	0.0252174	0.032998	0.0418389	0.0269476	0.0365443	2.50409	2.60536	0.515125	0.530037
0.15	0.0411912	0.0485532	0.025899	0.0330807	0.042573	0.0282574	0.0371286	2.74129	2.88866	0.579016	0.57506
0.2	0.0420931	0.0520168	0.0263462	0.0339948	0.0461368	0.0300659	0.0411942	2.59432	2.79972	0.57569	0.67319
0.25	0.0411516	0.0549355	0.0262115	0.0343438	0.0448394	0.0308681	0.0424922	2.53539	2.782	0.562717	0.595965
0.3	0.0382	0.0494413	0.0221846	0.0279988	0.0404617	0.0259682	0.0350641	2.36294	2.60231	0.58756	0.576322
0.35	0.0401593	0.0541515	0.0236477	0.0295755	0.0428164	0.0286447	0.0389175	2.53965	2.83517	0.569279	0.592356
0.4	0.0405293	0.0558403	0.0226441	0.0283687	0.0424741	0.0275601	0.0374322	2.38487	2.72159	0.593321	0.613902
0	0.0409418	0.0422114	0.0289638	0.0383917	0.0437006	0.029376	0.0385994	2.85747	2.85066	0.539388	0.538434
0.05	0.0400658	0.0404362	0.0268641	0.0359332	0.0419195	0.0281908	0.0381219	2.77706	2.82659	0.524861	0.542917
0.1	0.0422232	0.0453403	0.0276053	0.0366389	0.0448774	0.0297254	0.0386336	2.83096	2.94428	0.551065	0.558005
0.15	0.0416094	0.0514087	0.0256443	0.0318316	0.0459914	0.0279683	0.0371492	2.79007	2.93837	0.594375	0.620147
0.2	0.0390897	0.0390986	0.0237259	0.0314859	0.0401482	0.0269465	0.0375406	2.58364	2.765	0.593159	0.537749
0.25	0.0405838	0.0521156	0.0260048	0.0345727	0.0448358	0.0303241	0.0422906	2.64218	2.87674	0.537747	0.621773
0.3	0.0402326	0.0510171	0.0235021	0.0297739	0.0418684	0.0279008	0.0383719	2.50072	2.75587	0.555197	0.590525
0.35	0.0400338	0.0524402	0.0230243	0.0279741	0.0406124	0.0273045	0.0380964	2.47901	2.76239	0.615326	0.568938
0.4	0.0404333	0.0570878	0.0227156	0.0268821	0.0423306	0.0270864	0.0372174	2.52226	2.82275	0.580988	0.535282
0	0.0412318	0.043103	0.0290335	0.0394632	0.0454364	0.0294464	0.0399404	2.92356	2.91288	0.591426	0.588017
0.05	0.0390525	0.0406549	0.026014	0.0355478	0.0412762	0.0271157	0.0371246	2.57918	2.63095	0.594671	0.571574
0.1	0.0412543	0.0457009	0.0278257	0.0366296	0.0452722	0.0297185	0.0405525	2.76462	2.86696	0.508221	0.557235
0.15	0.0417729	0.0474259	0.0262577	0.0331138	0.0429405	0.0286478	0.039145	2.58506	2.73554	0.531962	0.561103
0.2	0.039366	0.0468062	0.0238752	0.0304208	0.0397106	0.0267129	0.0364932	2.48862	2.66021	0.592907	0.547666
0.25	0.041091	0.0534582	0.0247878	0.0309349	0.0450202	0.0289027	0.0399299	2.56756	2.80183	0.612295	0.60754
0.3	0.0399572	0.0522957	0.02405	0.0295919	0.042639	0.0283608	0.0384647	2.53245	2.79291	0.605049	0.629308
0.35	0.0403642	0.0584243	0.0231145	0.0285364	0.0449976	0.0276046	0.0376163	2.43314	2.72048	0.55382	0.611387
0.4	0.0406067	0.0549126	0.0226082	0.0267227	0.0426089	0.0269865	0.0372056	2.66124	2.97449	0.703648	0.697776
0	0.0401995	0.0389851	0.0271518	0.0355765	0.0404261	0.027535	0.0361051	2.79047	2.78591	0.583987	0.582554
0.05	0.0406827	0.0439236	0.0276556	0.0366891	0.04276	0.0287696	0.0391497	2.82918	2.88136	0.541477	0.541583
0.1	0.039664	0.0441879	0.0254732	0.0336516	0.0419655	0.0272839	0.0375119	2.70603	2.80724	0.490359	0.587601
0.15	0.0397608	0.0458474	0.0251929	0.0322404	0.0421915	0.0276373	0.0378046	2.56835	2.713	0.604237	0.657537
0.2	0.0410607	0.0519794	0.0248501	0.0328663	0.0436802	0.0283358	0.038747	2.68698	2.87853	0.605589	0.626303
0.25	0.0395981	0.0385171	0.023846	0.0291199	0.0399889	0.0272576	0.0363626	2.50703	2.72019	0.575614	0.551722
0.3	0.0415398	0.0563905	0.0258738	0.0328051	0.0456643	0.0306568	0.0430925	2.77104	3.04432	0.601313	0.59629
0.35	0.0415012	0.0549653	0.0240345	0.0293692	0.04205	0.0287729	0.0390326	2.66332	2.94951	0.574754	0.605057
0.4	0.0406633	0.0576308	0.0238376	0.0295285	0.0449151	0.0291881	0.0410886	2.4595	2.78592	0.637015	0.622934
0	0.0401669	0.0398042	0.0271957	0.0378021	0.0416119	0.0275338	0.0382618	2.81917	2.81208	0.529513	0.536
0.05	0.0406061	0.0434791	0.0264616	0.0358424	0.0423865	0.0277925	0.0370547	2.77389	2.82917	0.552382	0.577531
0.1	0.0402548	0.0424233	0.026392	0.0339541	0.0415831	0.0285352	0.0380309	2.70686	2.80859	0.604683	0.600031
0.15	0.0395218	0.0407403	0.0250204	0.0323521	0.041732	0.0274476	0.0373383	2.72627	2.87616	0.483306	0.554157
0.2	0.0406743	0.0452763	0.0244794	0.0316017	0.0407741	0.027607	0.0378564	2.5847	2.76099	0.581214	0.601589
0.25	0.0404961	0.0408832	0.0253367	0.0320056	0.042042	0.0288149	0.0402804	2.55918	2.78038	0.577437	0.551712
0.3	0.0395244	0.0528726	0.0236932	0.0277438	0.041663	0.0278015	0.0367397	2.35821	2.60826	0.558554	0.622079
0.35	0.0396232	0.0552304	0.0233657	0.0281672	0.0412386	0.0278798	0.0388469	2.43547	2.73038	0.550706	0.589561
0.4	0.0387905	0.0527339	0.0216893	0.0273108	0.0412489	0.0267104	0.0356477	2.45524	2.77885	0.595667	0.619709
0	0.0396417	0.0395069	0.027691	0.0390851	0.0409265	0.0280644	0.0395701	2.8622	2.85614	0.574485	0.588717
0.05	0.0411772	0.0447082	0.0277619	0.0382096	0.0449692	0.0291167	0.040512	2.76658	2.81902	0.602898	0.60381
0.1	0.040793	0.0442848	0.0261754	0.0348525	0.0428035	0.0283331	0.039032	2.72672	2.83865	0.525413	0.595424
0.15	0.0407072	0.0487509	0.0262165	0.0329069	0.0425432	0.028741	0.0392226	2.65971	2.80595	0.5418	0.622521
0.2	0.0413638	0.0460938	0.0251563	0.0325231	0.0422924	0.0287769	0.0372912	2.6402	2.8406	0.546027	0.637987
0.25	0.0402898	0.0525546	0.0231921	0.0281688	0.0416998	0.0268177	0.0356765	2.46355	2.69088	0.571834	0.594767
0.3	0.0409303	0.0539983	0.0239103	0.0297098	0.0428518	0.0278015	0.0374237	2.57064	2.82616	0.51881	0.652416
0.35	0.0432687	0.0570015	0.0246336	0.0287728	0.0429345	0.0286916	0.0395994	2.41494	2.69358	0.514861	0.532499
0.4	0.0400777	0.054919	0.0232043	0.0272499	0.0417466	0.0278096	0.0394072	2.49877	2.80578	0.560666	0.588633
0	0.0390317	0.0390374	0.0264242	0.0352425	0.0407195	0.0267897	0.035564	2.7299	2.72519	0.52267	0.526977
0.05	0.0408488	0.0388856	0.0264053	0.03353	0.0402006	0.0275372	0.0346329	2.66792	2.72069	0.563544	0.569507
0.1	0.0396407	0.0462785	0.0247356	0.0321872	0.0442109	0.0263251	0.0362075	2.59149	2.68515	0.522974	0.50741
0.15	0.0406421	0.0472412	0.0257401	0.0342351	0.0434724	0.0284253	0.038498	2.52509	2.66493	0.517578	0.609376
0.2	0.0386741	0.0462139	0.0243996	0.0308345	0.0399328	0.0271552	0.0381999	2.6486	2.82436	0.593337	0.534769
0.25	0.0398015	0.049462	0.0249987	0.0323141	0.0418276	0.0286479	0.0404346	2.55647	2.78037	0.516197	0.524791
0.3	0.0413243	0.0528654	0.0235437	0.0299026	0.0408746	0.0274176	0.0378968	2.54055	2.78981	0.492655	0.492228
0.35	0.0404585	0.0518175	0.023741	0.0314168	0.0420874	0.0291791	0.0404057	2.41484	2.72607	0.529904	0.586325
0.4	0.042164	0.0557236	0.0248489	0.0303025	0.0439843	0.0302117	0.0421271	2.61036	2.93232	0.574135	0.631644
0	0.0423639	0.0417457	0.0283949	0.0395953	0.0433654	0.0287906	0.040177	2.93505	2.92582	0.537481	0.53634
0.05	0.0397056	0.0431063	0.0267369	0.0377256	0.0422746	0.028053	0.0397194	2.72628	2.78107	0.559592	0.586968
0.1	0.0411902	0.0456863	0.0264624	0.0337912	0.0425741	0.0282081	0.0381356	2.6906	2.79221	0.487531	0.536187
0.15	0.0400414	0.0478248	0.0242696	0.031744	0.0436604	0.026602	0.0333865	2.53896	2.67969	0.59573	0.534013
0.2	0.0406289	0.0482044	0.0246199	0.0295694	0.0413086	0.0273609	0.0367998	2.68876	2.87616	0.550253	0.562947
0.25	0.0390881	0.0482772	0.0235168	0.0303979	0.0406796	0.0273002	0.0381173	2.43432	2.65957	0.574905	0.608989
0.3	0.0409949	0.0549596	0.0251353	0.029804	0.0428426	0.0289991	0.0393794	2.54849	2.79975	0.557446	0.560445
0.35	0.0411089	0.056117	0.0239139	0.0294939	0.0433971	0.0285249	0.0383861	2.6101	2.89977	0.569377	0.622399
0.4	0.0401043	0.0573651	0.0235913	0.028903	0.0429698	0.0289761	0.0400824	2.486	2.80356	0.571333	0.58273
0	0.040847	0.0410907	0.0282573	0.039623	0.0436115	0.0286583	0.040079	2.81376	2.80459	0.608562	0.613224
0.05	0.03992	0.0403826	0.0273184	0.0368506	0.041715	0.0286258	0.0394525	2.86424	2.9145	0.540094	0.548957
0.1	0.0417748	0.0410575	0.0271272	0.0352773	0.0424625	0.0292689	0.0400419	2.73069	2.83512	0.518503	0.547301
0.15	0.0394363	0.0458538	0.0256869	0.0335359	0.0416911	0.0284031	0.0390865	2.65714	2.80067	0.562016	0.622999
0.2	0.041289	0.0498281	0.0239366	0.0299349	0.0405863	0.0267152	0.0355068	2.59928	2.77374	0.587959	0.497123
0.25	0.0415591	0.049956	0.0246138	0.0330416	0.0425639	0.0287438	0.0388678	2.5326	2.76319	0.522616	0.591851
0.3	0.0399738	0.053761	0.0241011	0.0310079	0.0425428	0.0286195	0.0398433	2.57902	2.84001	0.586231	0.621444
0.35	0.0406283	0.0524282	0.0243198	0.0285262	0.0427112	0.0286903	0.0387684	2.56663	2.84217	0.576013	0.540368
0.4	0.0405122	0.0528938	0.0230755	0.0287767	0.0411782	0.0281442	0.0384999	2.48117	2.79283	0.600602	0.547701
0	0.0403846	0.0398584	0.027323	0.0388986	0.0415776	0.0276989	0.0392942	2.8211	2.81494	0.597494	0.592697
0.05	0.0405968	0.0411773	0.0273097	0.0367138	0.0425758	0.0286236	0.0382713	2.74936	2.79872	0.507498	0.582988
0.1	0.0411965	0.0407537	0.0262208	0.0333621	0.0419111	0.0279731	0.0372968	2.74462	2.84365	0.534693	0.54009
0.15	0.039216	0.0493655	0.0247634	0.031884	0.0410406	0.0274062	0.0364203	2.59441	2.73257	0.578809	0.594801
0.2	0.0395202	0.0483651	0.0240255	0.0302498	0.0404965	0.0269141	0.0363136	2.52876	2.6989	0.586271	0.551324
0.25	0.0426237	0.0512852	0.0254515	0.0322737	0.0449664	0.0296265	0.0407888	2.6187	2.83925	0.621861	0.646311
0.3	0.0401255	0.0548933	0.0227751	0.0277778	0.0411486	0.0269724	0.036139	2.5378	2.78397	0.570594	0.568861
0.35	0.0403895	0.054488	0.0239718	0.0280963	0.041598	0.028015	0.0373739	2.48546	2.76645	0.569913	0.517526
0.4	0.04139	0.0599166	0.0245161	0.0288879	0.0429419	0.0292641	0.0402468	2.49912	2.81101	0.568901	0.497851
0	0.0405816	0.0410896	0.0282143	0.0399525	0.0427389	0.0286006	0.0403917	2.84902	2.83979	0.552533	0.558216
0.05	0.0404153	0.0434828	0.0262732	0.0367094	0.0439165	0.0275634	0.0381869	2.86537	2.91563	0.541152	0.56056
0.1	0.0397289	0.0405981	0.0261051	0.0340634	0.0419255	0.0281773	0.0381232	2.72727	2.82923	0.596389	0.610922
0.15	0.0419474	0.0497442	0.0258967	0.0354736	0.0430794	0.0288363	0.0405161	2.57278	2.72918	0.547903	0.611697
0.2	0.040971	0.0476545	0.0243717	0.0312968	0.0416556	0.0274792	0.037466	2.63973	2.8221	0.467098	0.573094
0.25	0.0411417	0.0506671	0.0244515	0.0314782	0.0416769	0.0279482	0.0390981	2.51725	2.7454	0.581319	0.572167
0.3	0.0407201	0.0522952	0.0244723	0.0292709	0.0419466	0.0282201	0.0377569	2.5714	2.80752	0.542737	0.556829
0.35	0.0407524	0.0540648	0.0238642	0.0293796	0.0421253	0.0281189	0.0392751	2.41594	2.69625	0.622961	0.52268
0.4	0.0414133	0.0560315	0.0241747	0.0282948	0.0431616	0.0289191	0.0380108	2.5892	2.90176	0.481433	0.492927
0	0.040398	0.0398187	0.0280284	0.0390538	0.0410901	0.0283947	0.039527	2.87538	2.87007	0.51612	0.508636
0.05	0.0429345	0.0440085	0.0293741	0.0400091	0.0455009	0.0307758	0.0415932	2.84958	2.90086	0.618407	0.620573
0.1	0.0403743	0.0404763	0.026459	0.034125	0.0418031	0.0285335	0.0385875	2.75314	2.85193	0.521199	0.577362
0.15	0.0402075	0.0475815	0.0264699	0.0344152	0.0429863	0.0289973	0.0394578	2.67681	2.82268	0.586466	0.567684
0.2	0.0402824	0.0473719	0.0254365	0.0313426	0.0421007	0.0284762	0.0379815	2.65935	2.84589	0.520485	0.602024
0.25	0.0414776	0.0526677	0.0251925	0.0302663	0.0446004	0.0286056	0.0382356	2.67851	2.89773	0.595926	0.62231
0.3	0.0404571	0.0536597	0.0234369	0.0285072	0.0411045	0.027144	0.0372221	2.51342	2.75401	0.602619	0.611015
0.35	0.038999	0.051715	0.0230369	0.0295187	0.0409861	0.0278454	0.0386619	2.36624	2.64875	0.608557	0.633552
0.4	0.0406672	0.0535781	0.024375	0.0303098	0.0422769	0.0292388	0.041822	2.54925	2.86532	0.597578	0.572323
0	0.0406845	0.0411363	0.0286357	0.0401257	0.042576	0.029026	0.0404797	2.91945	2.91097	0.570265	0.587842
0.05	0.0398613	0.0395165	0.0260116	0.035045	0.0408486	0.027257	0.0363912	2.58274	2.63342	0.559002	0.553217
0.1	0.0405183	0.0447781	0.0256167	0.032989	0.0408381	0.027355	0.0365398	2.66911	2.76909	0.566603	0.555319
0.15	0.0401012	0.0494807	0.0245607	0.0328684	0.0420637	0.0269913	0.0372083	2.61954	2.75561	0.485599	0.565512
0.2	0.0412551	0.0494465	0.026211	0.0318045	0.043518	0.0293164	0.0398589	2.76479	2.95702	0.552041	0.5981
0.25	0.0419214	0.0531682	0.0253707	0.0314277	0.0434264	0.028784	0.0388859	2.65849	2.87602	0.596799	0.645304
0.3	0.0392954	0.0516279	0.0231139	0.0287816	0.0410129	0.0274216	0.0360047	2.51302	2.74689	0.614993	0.640928
0.35	0.0405093	0.0567273	0.0239615	0.0297545	0.0434406	0.0284594	0.0388493	2.48583	2.76966	0.630552	0.62705
0.4	0.0392261	0.0531544	0.0228809	0.0275152	0.0407658	0.0273391	0.0361686	2.55142	2.84694	0.594072	0.575373
0	0.0411755	0.0402688	0.0277852	0.0388531	0.0418712	0.0281715	0.0393031	2.83821	2.82967	0.605805	0.60904
0.05	0.0404957	0.0423932	0.0275573	0.0372132	0.0435485	0.0289108	0.0396146	2.97307	3.02327	0.611051	0.612184
0.1	0.0403491	0.039687	0.0249811	0.032501	0.0408126	0.0268922	0.0360927	2.59173	2.69169	0.584404	0.594115
0.15	0.0408592	0.048871	0.0258977	0.0344578	0.0428628	0.0282907	0.0395045	2.7908	2.93501	0.559744	0.574761
0.2	0.040611	0.0402055	0.0259099	0.0310512	0.0415533	0.0288082	0.0388523	2.74662	2.92249	0.489838	0.532963
0.25	0.0406782	0.052541	0.0246953	0.032317	0.0444833	0.0286649	0.0392392	2.46939	2.71203	0.605644	0.660811
0.3	0.0414859	0.0527825	0.0244978	0.0312869	0.0442241	0.0283509	0.040194	2.50903	2.76529	0.581688	0.550629
0.35	0.0407258	0.0540319	0.0246736	0.0303281	0.0430164	0.0294851	0.0413409	2.66458	2.96883	0.585429	0.554644
0.4	0.0398742	0.0580094	0.0227958	0.0279119	0.0447853	0.027877	0.038846	2.47246	2.79808	0.576607	0.571849
0	0.0391443	0.0404365	0.0281487	0.0387416	0.0418038	0.0285225	0.0392725	2.9583	2.9502	0.565932	0.567578
0.05	0.0413077	0.0417875	0.026957	0.0357918	0.0428074	0.0280512	0.0376398	2.83622	2.88605	0.62909	0.624999
0.1	0.0397039	0.0426717	0.0256774	0.0335057	0.0410038	0.0276357	0.0370961	2.75398	2.85279	0.551252	0.539894
0.15	0.042259	0.0515629	0.0272062	0.0365269	0.0445265	0.0301319	0.0427095	2.80589	2.95512	0.501042	0.606672
0.2	0.0402216	0.0400729	0.0245277	0.0310763	0.0412426	0.0275817	0.0364987	2.58185	2.76232	0.555667	0.522224
0.25	0.0392182	0.0478251	0.0231888	0.0285141	0.0387656	0.0262645	0.0359374	2.5041	2.70845	0.520268	0.516259
0.3	0.0402936	0.0501541	0.0235219	0.0287475	0.0407822	0.0271946	0.036744	2.45811	2.69238	0.569854	0.579553
0.35	0.0405882	0.0534426	0.0244798	0.0303003	0.0426903	0.0294596	0.0410326	2.6138	2.91111	0.604134	0.584072
0.4	0.0397827	0.0539246	0.0224277	0.0285662	0.0419775	0.0279101	0.0360731	2.53274	2.8603	0.528808	0.566414
0	0.0413971	0.0414553	0.0281655	0.0390489	0.0431231	0.0285629	0.0395662	2.81626	2.80868	0.591279	0.592318
0.05	0.041573	0.0413788	0.0288338	0.0372542	0.0427251	0.0300002	0.0394606	2.95796	3.00528	0.527452	0.526979
0.1	0.0401489	0.0410611	0.0264008	0.0347747	0.0423678	0.0284711	0.0394741	2.7716	2.86826	0.599941	0.579561
0.15	0.0406249	0.0400298	0.0251482	0.0339422	0.0414326	0.0279274	0.0355861	2.6137	2.75297	0.512101	0.55664
0.2	0.039874	0.0481664	0.0250842	0.0316893	0.0414864	0.0280251	0.0389253	2.62953	2.81261	0.591782	0.624255
0.25	0.0411787	0.0521881	0.02457	0.0320319	0.0427779	0.0282235	0.0395082	2.69263	2.91385	0.580636	0.646729
0.3	0.0418572	0.0557858	0.0251215	0.0312921	0.0449285	0.0292968	0.0404542	2.63195	2.90442	0.600615	0.626347
0.35	0.0409183	0.0532664	0.0233129	0.0274803	0.0419947	0.0280052	0.0383655	2.50016	2.78277	0.541173	0.589634
0.4	0.0414146	0.0566958	0.0248054	0.0296694	0.0434901	0.0293717	0.0385526	2.64419	2.95469	0.507507	0.457409
0	0.0405758	0.0391241	0.0268581	0.0372178	0.0411218	0.027244	0.0373719	2.77991	2.77517	0.572536	0.568345
0.05	0.041154	0.0407864	0.0271298	0.0375761	0.0421448	0.0282407	0.0398503	2.76127	2.81122	0.513425	0.5168
0.1	0.0392219	0.0439811	0.0250681	0.0346201	0.0413634	0.0271436	0.0357604	2.68165	2.78731	0.552688	0.578712
0.15	0.0410006	0.0481578	0.0267109	0.0353982	0.0425213	0.0292711	0.0401215	2.66115	2.81698	0.537007	0.549133
0.2	0.0410128	0.0492845	0.0256975	0.0323466	0.0419678	0.0286428	0.0396396	2.691	2.86683	0.460495	0.500502
0.25	0.0411168	0.0555288	0.0249001	0.0324577	0.0440939	0.0285244	0.0398486	2.67248	2.90656	0.593939	0.57603
0.3	0.0395433	0.0521753	0.0234697	0.0298347	0.0413118	0.0273612	0.0372977	2.51825	2.77105	0.500643	0.586661
0.35	0.0397662	0.0532136	0.0241364	0.0296505	0.0437288	0.0288791	0.0390795	2.64989	2.95101	0.593501	0.587678
0.4	0.0410334	0.0610375	0.0246723	0.0289852	0.0434966	0.0295703	0.0401078	2.4876	2.79607	0.596915	0.550961
0	0.0406973	0.0401189	0.027417	0.0348114	0.0416238	0.027813	0.0350068	2.86802	2.85987	0.57949	0.570246
0.05	0.0399965	0.0392606	0.0264958	0.0356707	0.0406215	0.0275801	0.0381733	2.671	2.72139	0.590123	0.589007
0.1	0.0396516	0.0391116	0.0254552	0.0338857	0.040415	0.0273474	0.0382601	2.69073	2.79209	0.544309	0.610557
0.15	0.0394242	0.0487363	0.0261048	0.0339644	0.0433932	0.028473	0.0391027	2.66405	2.80949	0.501986	0.585073
0.2	0.041206	0.0490554	0.0251545	0.0327755	0.0412249	0.0282264	0.0399997	2.45843	2.64952	0.524678	0.605282
0.25	0.0412421	0.0515513	0.0241101	0.0309449	0.0449206	0.027824	0.0383	2.54461	2.7604	0.616574	0.566956
0.3	0.0398702	0.0498324	0.0247369	0.030858	0.0425372	0.0291391	0.0404912	2.59574	2.84891	0.514388	0.583993
0.35	0.0414715	0.0560958	0.0245663	0.0293673	0.0429192	0.0291378	0.0380285	2.64293	2.92405	0.55656	0.591406
0.4	0.0402393	0.0541325	0.0229644	0.0273355	0.043635	0.0281211	0.0388302	2.56957	2.89468	0.597353	0.686811
0	0.0403733	0.0412391	0.0291668	0.0397998	0.0426136	0.029559	0.0402435	2.86185	2.85694	0.602913	0.599388
0.05	0.0402285	0.0401342	0.0263858	0.0358118	0.0414683	0.0276523	0.038029	2.74318	2.79308	0.545633	0.603101
0.1	0.0390316	0.0394199	0.0256076	0.033229	0.0406518	0.0275355	0.0374814	2.73841	2.83118	0.610803	0.600873
0.15	0.0398831	0.0497613	0.0253465	0.0329022	0.0419759	0.0279854	0.0389831	2.69417	2.83628	0.55774	0.561047
0.2	0.0397343	0.0477927	0.0244068	0.0308946	0.0428842	0.0272799	0.0370983	2.59051	2.77995	0.53406	0.618212
0.25	0.0403152	0.0475741	0.0230678	0.0283427	0.0405014	0.0270006	0.0365915	2.44981	2.67204	0.539599	0.595523
0.3	0.040266	0.0499739	0.0230854	0.0303888	0.0409448	0.0273409	0.038474	2.51304	2.76253	0.586424	0.606819
0.35	0.0397317	0.052773	0.0236391	0.0275813	0.0405257	0.0277656	0.0373986	2.5044	2.77646	0.497867	0.565719
0.4	0.0412882	0.0587134	0.0232215	0.0286956	0.0434063	0.0287574	0.0402512	2.43954	2.76785	0.594354	0.608898
0	0.0413022	0.0411456	0.0267235	0.0354245	0.0432546	0.0271213	0.0356288	2.7464	2.73866	0.618746	0.601172
0.05	0.0400601	0.039361	0.0263302	0.0358653	0.0407698	0.0276394	0.0364116	2.69946	2.75299	0.51922	0.526752
0.1	0.039742	0.0440213	0.024823	0.0327463	0.0416047	0.0264761	0.0362894	2.70237	2.79963	0.495912	0.596502
0.15	0.0412234	0.0426906	0.0265123	0.034734	0.0440014	0.0294253	0.0397517	2.60227	2.7538	0.514858	0.575077
0.2	0.0412382	0.0491566	0.026062	0.0330405	0.0440437	0.0292114	0.0403705	2.68109	2.87543	0.534549	0.566145
0.25	0.0395431	0.0510957	0.0245385	0.0314013	0.0420256	0.0282829	0.039721	2.56987	2.79231	0.570502	0.554037
0.3	0.0402384	0.0523808	0.0235007	0.0267773	0.0438447	0.0274723	0.0366843	2.50313	2.75298	0.599078	0.622362
0.35	0.0407284	0.0526735	0.0241795	0.03082	0.042355	0.0285464	0.0402705	2.55244	2.84893	0.585908	0.610984
0.4	0.0397004	0.0531093	0.0238484	0.0290865	0.0429444	0.0288309	0.0371295	2.66712	2.9909	0.666145	0.590807
0	0.0401848	0.0393145	0.0274151	0.0363694	0.040864	0.0277339	0.0368836	2.75626	2.75057	0.570972	0.570184
0.05	0.0411546	0.0412301	0.0276851	0.0374611	0.0426316	0.0288335	0.0400827	2.83857	2.89103	0.523943	0.536814
0.1	0.0403343	0.041132	0.0273563	0.0367677	0.0427034	0.0293785	0.0401753	2.77157	2.87616	0.500211	0.551505
0.15	0.0399668	0.0440895	0.0253734	0.0306812	0.0410177	0.0279795	0.0371418	2.66933	2.81669	0.580013	0.597539
0.2	0.0404749	0.0468249	0.0250621	0.0334226	0.0428549	0.0281989	0.0365423	2.64397	2.83644	0.522559	0.593779
0.25	0.0409287	0.0542741	0.0248995	0.0308364	0.0430857	0.0288029	0.0381589	2.55582	2.77791	0.566732	0.599709
0.3	0.041297	0.0535131	0.025007	0.0321705	0.043294	0.0293862	0.0399778	2.5279	2.7943	0.535055	0.595427
0.35	0.0397938	0.0543989	0.0230307	0.0274919	0.0408854	0.0271436	0.0381222	2.56807	2.84024	0.568648	0.555551
0.4	0.0400729	0.0547711	0.0222846	0.0267772	0.0400318	0.0267727	0.0364366	2.47663	2.7719	0.580562	0.540336
0	0.041679	0.0404428	0.0277535	0.0384462	0.0420764	0.0281099	0.0389575	2.82042	2.81238	0.560297	0.560722
0.05	0.0406297	0.0395859	0.0262893	0.0345866	0.0408587	0.0275258	0.0371124	2.72617	2.77848	0.526376	0.59719
0.1	0.0402495	0.0462087	0.0264186	0.0355418	0.0434235	0.0285591	0.0391832	2.62919	2.73482	0.616478	0.619535
0.15	0.0411243	0.0421119	0.0266341	0.0351481	0.0435723	0.0296274	0.0398609	2.67663	2.83294	0.529582	0.60009
0.2	0.0410893	0.0411884	0.0257009	0.0324867	0.0426326	0.0290927	0.0396321	2.75426	2.94587	0.567617	0.561415
0.25	0.0409617	0.0562328	0.0253711	0.0326283	0.0433836	0.0291193	0.0397004	2.54677	2.76777	0.588022	0.585653
0.3	0.0430261	0.0573729	0.0240032	0.0282748	0.0422235	0.0284739	0.0387026	2.59905	2.86104	0.583083	0.523249
0.35	0.0394139	0.0520896	0.0231171	0.029651	0.0418095	0.0274848	0.0363156	2.51124	2.80933	0.505362	0.586159
0.4	0.0397399	0.0537079	0.0229657	0.0278087	0.0419055	0.0275838	0.0359957	2.52006	2.85291	0.569424	0.581995
0	0.0398133	0.0405718	0.0277675	0.0378627	0.0421568	0.0281533	0.0382445	2.83142	2.8252	0.583265	0.603497
0.05	0.0407584	0.0440263	0.0270636	0.0362414	0.0443984	0.0281856	0.0380596	2.74224	2.79476	0.518829	0.51406
0.1	0.0398266	0.0398321	0.0261442	0.0340694	0.0413448	0.0283178	0.0365564	2.74404	2.84492	0.497518	0.612398
0.15	0.0403323	0.0450734	0.0241265	0.032415	0.0401083	0.0264366	0.0369789	2.69298	2.8357	0.574427	0.582075
0.2	0.0400086	0.0488264	0.0249748	0.0317893	0.0432667	0.0283587	0.0387188	2.67793	2.86936	0.616223	0.62278
0.25	0.0408519	0.0502819	0.0238563	0.0301316	0.0411509	0.0275855	0.0375929	2.58665	2.80414	0.498206	0.483728
0.3	0.0415488	0.0537639	0.0248029	0.0314229	0.043245	0.0288582	0.0395977	2.61254	2.87046	0.615796	0.636205
0.35	0.04078	0.0571102	0.025033	0.0306939	0.044877	0.0300376	0.0406657	2.64013	2.93217	0.591225	0.624995
0.4	0.0411845	0.0573219	0.0234589	0.0242708	0.0422264	0.0283263	0.0360647	2.59103	2.89419	0.526552	0.575239
0	0.0403836	0.0405189	0.0280495	0.038043	0.0419022	0.0283989	0.0384598	2.92567	2.91972	0.492608	0.484262
0.05	0.0406682	0.0413905	0.0267802	0.0369947	0.0427445	0.0280285	0.0390044	2.77379	2.81938	0.481042	0.479287
0.1	0.0402706	0.0395935	0.0259393	0.0347743	0.0408202	0.0276514	0.0384309	2.70279	2.79865	0.54493	0.538521
0.15	0.0408167	0.041095	0.0260305	0.0344451	0.0425084	0.0289743	0.0400934	2.63499	2.79119	0.532598	0.60977
0.2	0.0405139	0.0407893	0.0259322	0.0322867	0.0421701	0.0289925	0.0388009	2.74609	2.92888	0.511037	0.550544
0.25	0.0408255	0.0533542	0.0261428	0.0339038	0.044016	0.0298132	0.0416257	2.65337	2.88486	0.581236	0.571156
0.3	0.0408799	0.0489294	0.0242481	0.0284664	0.0414083	0.028004	0.0380043	2.64755	2.89726	0.474598	0.554894
0.35	0.0405176	0.0526886	0.0242188	0.02915	0.0423769	0.0283382	0.0368039	2.5573	2.82067	0.584376	0.545613
0.4	0.0408864	0.0541616	0.0235037	0.0273739	0.0415265	0.0280374	0.0361624	2.54416	2.84708	0.523861	0.518722
0	0.0403647	0.0401715	0.0275808	0.0384085	0.0423703	0.0279804	0.0389011	2.87044	2.8669	0.594327	0.59581
0.05	0.0413404	0.0445873	0.0284964	0.0377395	0.0445293	0.0298674	0.0402293	2.85648	2.90589	0.632526	0.625358
0.1	0.0418593	0.04101	0.0268238	0.036005	0.0423614	0.0288172	0.0400935	2.7326	2.82955	0.526217	0.513581
0.15	0.0403452	0.0475226	0.0256048	0.0336506	0.0419109	0.0281206	0.0392409	2.63812	2.79007	0.530726	0.488087
0.2	0.0408026	0.0434753	0.0244995	0.0324187	0.0419484	0.0279546	0.0381215	2.68643	2.88203	0.533844	0.558956
0.25	0.0408683	0.0501891	0.0240659	0.0316191	0.0425554	0.0280508	0.0385353	2.66884	2.89737	0.570104	0.616632
0.3	0.040234	0.0518446	0.023249	0.0284635	0.0399011	0.0268015	0.0376767	2.59294	2.83442	0.579807	0.508374
0.35	0.0410884	0.0541795	0.0234237	0.0275568	0.0402766	0.0274041	0.0370312	2.50432	2.76664	0.624544	0.550583
0.4	0.0400509	0.0557145	0.0227926	0.0271003	0.0412067	0.027871	0.0388953	2.47663	2.79158	0.546078	0.56615
0	0.0416109	0.041008	0.0285242	0.0405333	0.042645	0.0289277	0.041068	2.94018	2.93436	0.638656	0.642993
0.05	0.0395874	0.0392713	0.0261941	0.0350477	0.0407162	0.0273109	0.0369002	2.68253	2.73336	0.514283	0.529024
0.1	0.0403682	0.0389372	0.0252945	0.0340612	0.0401789	0.0270476	0.037413	2.67119	2.77204	0.512357	0.586442
0.15	0.0397822	0.0476339	0.0251199	0.0328054	0.0412634	0.0277754	0.0381044	2.51975	2.66197	0.513599	0.498498
0.2	0.0402624	0.0484204	0.0253747	0.0322598	0.0431181	0.0289426	0.0401799	2.70791	2.90172	0.624975	0.652397
0.25	0.0409116	0.0527108	0.0248008	0.0311906	0.0436951	0.0283846	0.0388801	2.55286	2.77747	0.599964	0.664999
0.3	0.0414049	0.0576265	0.0253196	0.0311035	0.0441293	0.029922	0.0394184	2.54246	2.8079	0.536103	0.596341
0.35	0.0398038	0.0517622	0.0229935	0.0273413	0.0402842	0.0272405	0.0379021	2.5658	2.83925	0.619118	0.563596
0.4	0.0419444	0.0584659	0.0235715	0.0297269	0.0429457	0.0284154	0.0369413	2.4629	2.77443	0.593294	0.546365
0	0.0404346	0.0413466	0.0288598	0.0405046	0.0427899	0.0292594	0.0410459	2.89128	2.8848	0.532893	0.563869
0.05	0.0420789	0.0453449	0.0282345	0.0382232	0.0459697	0.0295077	0.0403806	2.88371	2.93923	0.556871	0.635443
0.1	0.0416638	0.040846	0.026793	0.0364754	0.0423188	0.0289929	0.0400759	2.67605	2.78149	0.559172	0.600481
0.15	0.0409653	0.0474652	0.0269227	0.0360999	0.0440103	0.0295426	0.0393132	2.85177	3.00861	0.585101	0.597457
0.2	0.0404949	0.050811	0.0251616	0.0328844	0.042254	0.0281967	0.0392347	2.75388	2.94003	0.449783	0.583679
0.25	0.0402746	0.051066	0.0238845	0.0301118	0.0413528	0.027118	0.0366249	2.43015	2.64814	0.570637	0.615657
0.3	0.0394278	0.0396139	0.0242276	0.0299521	0.041	0.0282009	0.0402679	2.5859	2.83746	0.506153	0.583029
0.35	0.0398418	0.0522242	0.0235002	0.0284501	0.0426533	0.0276675	0.0368387	2.46864	2.74443	0.604759	0.620767
0.4	0.0386701	0.0543828	0.0228745	0.0283593	0.0414135	0.0280557	0.0369708	2.45724	2.75666	0.568618	0.612505

## Sheet: fig3 s-v
ACH1	ACH2	CCH	dcCCH	time_lag	Nspk1
192	74	176	186.448	-50	94115
171	73	194	207.172	-49
147	64	231	247.275	-48
191	77	181	200.462	-47
195	71	208	229.151	-46
203	70	189	208.818	-45
192	70	187	208.003	-44
172	74	190	208.529	-43
163	73	199	217.564	-42
171	49	195	214.489	-41
184	56	193	214.254	-40
202	59	206	229.058	-39
182	57	198	220.327	-38
172	70	186	209.517	-37
182	54	200	221.517	-36
174	60	204	225.884	-35
179	51	184	203.81	-34
166	63	193	212.215	-33
179	54	189	208.495	-32
184	51	209	227.647	-31
194	51	184	204.859	-30
168	48	177	198.874	-29
167	44	215	239.91	-28
179	40	175	200.817	-27
214	50	196	221.546	-26
185	37	214	238.852	-25
177	49	193	218.285	-24
186	47	202	227.083	-23
189	36	152	175.464	-22
186	50	191	214.28	-21
184	33	201	223.213	-20
172	40	194	219.359	-19
242	63	186	214.797	-18
411	103	172	204.267	-17
624	211	189	219.839	-16
917	313	209	231.982	-15
1325	405	222	234.222	-14
1520	528	211	209.124	-13
1609	551	208	189.659	-12
1381	466	203	172.809	-11
2892	1014	237	197.359	-10
2517	834	256	204.238	-9
4696	1732	256	178.831	-8
5243	1966	296	186.309	-7
7759	3029	371	212.023	-6
5804	2080	350	123.021	-5
3641	1148	424	141.271	-4
2243	534	406	124.555	-3
0	0	389	175.833	-2
0	0	335	201.906	-1
0	0	290	244.27	0
0	0	728	739.598	1
0	0	1538	1571.63	2
2243	534	1305	1348.79	3
3641	1148	664	688.404	4
5804	2080	573	544.361	5
7759	3029	332	222.506	6
5243	1966	394	188.086	7
4696	1732	434	151.346	8
2517	834	411	126.688	9
2892	1014	412	170.37	10
1381	466	361	175.916	11
1609	551	308	178.891	12
1520	528	308	217.761	13
1325	405	251	192.958	14
917	313	264	212.972	15
624	211	266	228.018	16
411	103	234	206.432	17
242	63	227	213.477	18
172	40	215	214.369	19
184	33	185	194.747	20
186	50	208	226.011	21
189	36	179	200.282	22
186	47	229	253.908	23
177	49	184	208.5	24
185	37	212	239.234	25
214	50	202	228.606	26
179	40	193	220.253	27
167	44	187	211.423	28
168	48	179	198.446	29
194	51	218	235.483	30
184	51	189	202.669	31
179	54	202	215.568	32
166	63	159	173.277	33
179	51	180	198.122	34
174	60	195	214.88	35
182	54	208	229.835	36
172	70	192	217.084	37
182	57	228	252.218	38
202	59	203	229.262	39
184	56	205	227.88	40
171	49	190	211.952	41
163	73	193	211.443	42
172	74	181	199.31	43
192	70	207	224.017	44
203	70	202	220.404	45
195	71	212	232.047	46
191	77	178	201.566	47
147	64	218	240.929	48
171	73	186	209.61	49
192	74	196	216.732	50

## Sheet: fig3 w-y
BR	rSTG	tails	jitter	median	dc_tails	dc_jitter	dc_median	GLMCC	dc_GLMcc	Connect	dc_Connect
0	0.0412181	0.0398918	0.0278127	0.0368702	0.041526	0.0281483	0.037229	2.92815	2.91752	0.597764	0.603386
0.05	0.0397741	0.0397606	0.0266291	0.0363405	0.0412327	0.0279388	0.0388855	2.68455	2.73666	0.638515	0.637164
0.1	0.0424894	0.04814	0.027881	0.0366008	0.0462673	0.0297905	0.0397653	2.8634	2.97069	0.527897	0.603909
0.15	0.0410318	0.0465917	0.0262916	0.0343867	0.0438367	0.0292622	0.0396264	2.77724	2.93302	0.59068	0.59888
0.2	0.0406573	0.0490087	0.0246162	0.0330986	0.0429498	0.0281715	0.0390071	2.6049	2.7999	0.48901	0.611486
0.25	0.0396902	0.0532322	0.0244365	0.0299104	0.0451009	0.0276573	0.0375077	2.6359	2.86389	0.62012	0.557331
0.3	0.0407116	0.0533689	0.023977	0.0291419	0.041533	0.0282851	0.0377156	2.51464	2.7793	0.472999	0.592839
0.35	0.0399766	0.0532679	0.0236996	0.0287612	0.041945	0.0277731	0.0385035	2.47874	2.75371	0.576713	0.601415
0.4	0.041255	0.0544173	0.0233278	0.0294916	0.0423113	0.028341	0.039807	2.49327	2.81723	0.632864	0.597153
0	0.0403679	0.0397156	0.0278993	0.0383609	0.0410625	0.0282669	0.0387915	2.89184	2.88457	0.558284	0.5695
0.05	0.041379	0.0444715	0.027215	0.0365904	0.0453645	0.0284015	0.0392275	2.91348	2.96595	0.64475	0.658002
0.1	0.0408497	0.0478999	0.0262273	0.0343081	0.0418398	0.0280634	0.037984	2.71101	2.81435	0.53583	0.568305
0.15	0.0399037	0.0389875	0.0242843	0.0311936	0.0400374	0.0267952	0.0369525	2.73742	2.87578	0.506634	0.453803
0.2	0.0408515	0.0515677	0.0259755	0.0324362	0.0421852	0.0288627	0.038886	2.65437	2.83625	0.512258	0.521473
0.25	0.0415346	0.0524573	0.0247944	0.0315584	0.0440329	0.0289672	0.0381511	2.69383	2.93732	0.525589	0.562332
0.3	0.039846	0.0506077	0.0240238	0.0292398	0.0417314	0.0282002	0.0380981	2.58169	2.83843	0.583283	0.642451
0.35	0.0398799	0.0549777	0.0234965	0.0279269	0.0409857	0.0278025	0.0380153	2.58715	2.85801	0.546714	0.562075
0.4	0.0409319	0.0563428	0.0235285	0.027325	0.0436069	0.028114	0.0381759	2.53563	2.84735	0.581719	0.623913
0	0.0399537	0.0390688	0.0265883	0.0375355	0.0404528	0.0269676	0.0380179	2.78856	2.7835	0.608316	0.614385
0.05	0.0412994	0.04207	0.0265017	0.0361803	0.0417368	0.0278258	0.0378452	2.71913	2.77167	0.505042	0.504101
0.1	0.039044	0.0437969	0.0254889	0.0333125	0.040801	0.0275396	0.0368638	2.70164	2.80062	0.547103	0.527097
0.15	0.0389749	0.0433975	0.023623	0.0306687	0.0399497	0.0262749	0.0349844	2.67545	2.82208	0.557376	0.625061
0.2	0.0407286	0.0504043	0.0248463	0.030422	0.0422515	0.0280397	0.0378222	2.65073	2.83072	0.53625	0.633371
0.25	0.0395285	0.0484878	0.0235562	0.0306346	0.0408456	0.0271698	0.0373904	2.50534	2.7437	0.495849	0.541025
0.3	0.0408029	0.0506353	0.0244192	0.0306752	0.0410306	0.0286611	0.040222	2.58202	2.84111	0.50445	0.596489
0.35	0.0392674	0.0486597	0.0227035	0.0275384	0.0403451	0.0275443	0.0380961	2.46191	2.74628	0.586151	0.609879
0.4	0.040589	0.0508915	0.0228976	0.0274987	0.0404683	0.0276535	0.0375032	2.47347	2.77129	0.615213	0.678752
0	0.0414644	0.0411096	0.0281551	0.0385314	0.0430063	0.0285312	0.0389557	2.92342	2.91381	0.568196	0.606135
0.05	0.0409684	0.0442678	0.0270366	0.0372599	0.0445565	0.0283582	0.039654	2.71709	2.76731	0.52856	0.576811
0.1	0.0398565	0.0452279	0.0252174	0.032998	0.0418389	0.0269476	0.0365443	2.50409	2.60536	0.515125	0.530037
0.15	0.0411912	0.0485532	0.025899	0.0330807	0.042573	0.0282574	0.0371286	2.74129	2.88866	0.579016	0.57506
0.2	0.0420931	0.0520168	0.0263462	0.0339948	0.0461368	0.0300659	0.0411942	2.59432	2.79972	0.57569	0.67319
0.25	0.0411516	0.0549355	0.0262115	0.0343438	0.0448394	0.0308681	0.0424922	2.53539	2.782	0.562717	0.595965
0.3	0.0382	0.0494413	0.0221846	0.0279988	0.0404617	0.0259682	0.0350641	2.36294	2.60231	0.58756	0.576322
0.35	0.0401593	0.0541515	0.0236477	0.0295755	0.0428164	0.0286447	0.0389175	2.53965	2.83517	0.569279	0.592356
0.4	0.0405293	0.0558403	0.0226441	0.0283687	0.0424741	0.0275601	0.0374322	2.38487	2.72159	0.593321	0.613902
0	0.0409418	0.0422114	0.0289638	0.0383917	0.0437006	0.029376	0.0385994	2.85747	2.85066	0.539388	0.538434
0.05	0.0400658	0.0404362	0.0268641	0.0359332	0.0419195	0.0281908	0.0381219	2.77706	2.82659	0.524861	0.542917
0.1	0.0422232	0.0453403	0.0276053	0.0366389	0.0448774	0.0297254	0.0386336	2.83096	2.94428	0.551065	0.558005
0.15	0.0416094	0.0514087	0.0256443	0.0318316	0.0459914	0.0279683	0.0371492	2.79007	2.93837	0.594375	0.620147
0.2	0.0390897	0.0390986	0.0237259	0.0314859	0.0401482	0.0269465	0.0375406	2.58364	2.765	0.593159	0.537749
0.25	0.0405838	0.0521156	0.0260048	0.0345727	0.0448358	0.0303241	0.0422906	2.64218	2.87674	0.537747	0.621773
0.3	0.0402326	0.0510171	0.0235021	0.0297739	0.0418684	0.0279008	0.0383719	2.50072	2.75587	0.555197	0.590525
0.35	0.0400338	0.0524402	0.0230243	0.0279741	0.0406124	0.0273045	0.0380964	2.47901	2.76239	0.615326	0.568938
0.4	0.0404333	0.0570878	0.0227156	0.0268821	0.0423306	0.0270864	0.0372174	2.52226	2.82275	0.580988	0.535282
0	0.0412318	0.043103	0.0290335	0.0394632	0.0454364	0.0294464	0.0399404	2.92356	2.91288	0.591426	0.588017
0.05	0.0390525	0.0406549	0.026014	0.0355478	0.0412762	0.0271157	0.0371246	2.57918	2.63095	0.594671	0.571574
0.1	0.0412543	0.0457009	0.0278257	0.0366296	0.0452722	0.0297185	0.0405525	2.76462	2.86696	0.508221	0.557235
0.15	0.0417729	0.0474259	0.0262577	0.0331138	0.0429405	0.0286478	0.039145	2.58506	2.73554	0.531962	0.561103
0.2	0.039366	0.0468062	0.0238752	0.0304208	0.0397106	0.0267129	0.0364932	2.48862	2.66021	0.592907	0.547666
0.25	0.041091	0.0534582	0.0247878	0.0309349	0.0450202	0.0289027	0.0399299	2.56756	2.80183	0.612295	0.60754
0.3	0.0399572	0.0522957	0.02405	0.0295919	0.042639	0.0283608	0.0384647	2.53245	2.79291	0.605049	0.629308
0.35	0.0403642	0.0584243	0.0231145	0.0285364	0.0449976	0.0276046	0.0376163	2.43314	2.72048	0.55382	0.611387
0.4	0.0406067	0.0549126	0.0226082	0.0267227	0.0426089	0.0269865	0.0372056	2.66124	2.97449	0.703648	0.697776
0	0.0401995	0.0389851	0.0271518	0.0355765	0.0404261	0.027535	0.0361051	2.79047	2.78591	0.583987	0.582554
0.05	0.0406827	0.0439236	0.0276556	0.0366891	0.04276	0.0287696	0.0391497	2.82918	2.88136	0.541477	0.541583
0.1	0.039664	0.0441879	0.0254732	0.0336516	0.0419655	0.0272839	0.0375119	2.70603	2.80724	0.490359	0.587601
0.15	0.0397608	0.0458474	0.0251929	0.0322404	0.0421915	0.0276373	0.0378046	2.56835	2.713	0.604237	0.657537
0.2	0.0410607	0.0519794	0.0248501	0.0328663	0.0436802	0.0283358	0.038747	2.68698	2.87853	0.605589	0.626303
0.25	0.0395981	0.0385171	0.023846	0.0291199	0.0399889	0.0272576	0.0363626	2.50703	2.72019	0.575614	0.551722
0.3	0.0415398	0.0563905	0.0258738	0.0328051	0.0456643	0.0306568	0.0430925	2.77104	3.04432	0.601313	0.59629
0.35	0.0415012	0.0549653	0.0240345	0.0293692	0.04205	0.0287729	0.0390326	2.66332	2.94951	0.574754	0.605057
0.4	0.0406633	0.0576308	0.0238376	0.0295285	0.0449151	0.0291881	0.0410886	2.4595	2.78592	0.637015	0.622934
0	0.0401669	0.0398042	0.0271957	0.0378021	0.0416119	0.0275338	0.0382618	2.81917	2.81208	0.529513	0.536
0.05	0.0406061	0.0434791	0.0264616	0.0358424	0.0423865	0.0277925	0.0370547	2.77389	2.82917	0.552382	0.577531
0.1	0.0402548	0.0424233	0.026392	0.0339541	0.0415831	0.0285352	0.0380309	2.70686	2.80859	0.604683	0.600031
0.15	0.0395218	0.0407403	0.0250204	0.0323521	0.041732	0.0274476	0.0373383	2.72627	2.87616	0.483306	0.554157
0.2	0.0406743	0.0452763	0.0244794	0.0316017	0.0407741	0.027607	0.0378564	2.5847	2.76099	0.581214	0.601589
0.25	0.0404961	0.0408832	0.0253367	0.0320056	0.042042	0.0288149	0.0402804	2.55918	2.78038	0.577437	0.551712
0.3	0.0395244	0.0528726	0.0236932	0.0277438	0.041663	0.0278015	0.0367397	2.35821	2.60826	0.558554	0.622079
0.35	0.0396232	0.0552304	0.0233657	0.0281672	0.0412386	0.0278798	0.0388469	2.43547	2.73038	0.550706	0.589561
0.4	0.0387905	0.0527339	0.0216893	0.0273108	0.0412489	0.0267104	0.0356477	2.45524	2.77885	0.595667	0.619709
0	0.0396417	0.0395069	0.027691	0.0390851	0.0409265	0.0280644	0.0395701	2.8622	2.85614	0.574485	0.588717
0.05	0.0411772	0.0447082	0.0277619	0.0382096	0.0449692	0.0291167	0.040512	2.76658	2.81902	0.602898	0.60381
0.1	0.040793	0.0442848	0.0261754	0.0348525	0.0428035	0.0283331	0.039032	2.72672	2.83865	0.525413	0.595424
0.15	0.0407072	0.0487509	0.0262165	0.0329069	0.0425432	0.028741	0.0392226	2.65971	2.80595	0.5418	0.622521
0.2	0.0413638	0.0460938	0.0251563	0.0325231	0.0422924	0.0287769	0.0372912	2.6402	2.8406	0.546027	0.637987
0.25	0.0402898	0.0525546	0.0231921	0.0281688	0.0416998	0.0268177	0.0356765	2.46355	2.69088	0.571834	0.594767
0.3	0.0409303	0.0539983	0.0239103	0.0297098	0.0428518	0.0278015	0.0374237	2.57064	2.82616	0.51881	0.652416
0.35	0.0432687	0.0570015	0.0246336	0.0287728	0.0429345	0.0286916	0.0395994	2.41494	2.69358	0.514861	0.532499
0.4	0.0400777	0.054919	0.0232043	0.0272499	0.0417466	0.0278096	0.0394072	2.49877	2.80578	0.560666	0.588633
0	0.0390317	0.0390374	0.0264242	0.0352425	0.0407195	0.0267897	0.035564	2.7299	2.72519	0.52267	0.526977
0.05	0.0408488	0.0388856	0.0264053	0.03353	0.0402006	0.0275372	0.0346329	2.66792	2.72069	0.563544	0.569507
0.1	0.0396407	0.0462785	0.0247356	0.0321872	0.0442109	0.0263251	0.0362075	2.59149	2.68515	0.522974	0.50741
0.15	0.0406421	0.0472412	0.0257401	0.0342351	0.0434724	0.0284253	0.038498	2.52509	2.66493	0.517578	0.609376
0.2	0.0386741	0.0462139	0.0243996	0.0308345	0.0399328	0.0271552	0.0381999	2.6486	2.82436	0.593337	0.534769
0.25	0.0398015	0.049462	0.0249987	0.0323141	0.0418276	0.0286479	0.0404346	2.55647	2.78037	0.516197	0.524791
0.3	0.0413243	0.0528654	0.0235437	0.0299026	0.0408746	0.0274176	0.0378968	2.54055	2.78981	0.492655	0.492228
0.35	0.0404585	0.0518175	0.023741	0.0314168	0.0420874	0.0291791	0.0404057	2.41484	2.72607	0.529904	0.586325
0.4	0.042164	0.0557236	0.0248489	0.0303025	0.0439843	0.0302117	0.0421271	2.61036	2.93232	0.574135	0.631644
0	0.0423639	0.0417457	0.0283949	0.0395953	0.0433654	0.0287906	0.040177	2.93505	2.92582	0.537481	0.53634
0.05	0.0397056	0.0431063	0.0267369	0.0377256	0.0422746	0.028053	0.0397194	2.72628	2.78107	0.559592	0.586968
0.1	0.0411902	0.0456863	0.0264624	0.0337912	0.0425741	0.0282081	0.0381356	2.6906	2.79221	0.487531	0.536187
0.15	0.0400414	0.0478248	0.0242696	0.031744	0.0436604	0.026602	0.0333865	2.53896	2.67969	0.59573	0.534013
0.2	0.0406289	0.0482044	0.0246199	0.0295694	0.0413086	0.0273609	0.0367998	2.68876	2.87616	0.550253	0.562947
0.25	0.0390881	0.0482772	0.0235168	0.0303979	0.0406796	0.0273002	0.0381173	2.43432	2.65957	0.574905	0.608989
0.3	0.0409949	0.0549596	0.0251353	0.029804	0.0428426	0.0289991	0.0393794	2.54849	2.79975	0.557446	0.560445
0.35	0.0411089	0.056117	0.0239139	0.0294939	0.0433971	0.0285249	0.0383861	2.6101	2.89977	0.569377	0.622399
0.4	0.0401043	0.0573651	0.0235913	0.028903	0.0429698	0.0289761	0.0400824	2.486	2.80356	0.571333	0.58273
0	0.040847	0.0410907	0.0282573	0.039623	0.0436115	0.0286583	0.040079	2.81376	2.80459	0.608562	0.613224
0.05	0.03992	0.0403826	0.0273184	0.0368506	0.041715	0.0286258	0.0394525	2.86424	2.9145	0.540094	0.548957
0.1	0.0417748	0.0410575	0.0271272	0.0352773	0.0424625	0.0292689	0.0400419	2.73069	2.83512	0.518503	0.547301
0.15	0.0394363	0.0458538	0.0256869	0.0335359	0.0416911	0.0284031	0.0390865	2.65714	2.80067	0.562016	0.622999
0.2	0.041289	0.0498281	0.0239366	0.0299349	0.0405863	0.0267152	0.0355068	2.59928	2.77374	0.587959	0.497123
0.25	0.0415591	0.049956	0.0246138	0.0330416	0.0425639	0.0287438	0.0388678	2.5326	2.76319	0.522616	0.591851
0.3	0.0399738	0.053761	0.0241011	0.0310079	0.0425428	0.0286195	0.0398433	2.57902	2.84001	0.586231	0.621444
0.35	0.0406283	0.0524282	0.0243198	0.0285262	0.0427112	0.0286903	0.0387684	2.56663	2.84217	0.576013	0.540368
0.4	0.0405122	0.0528938	0.0230755	0.0287767	0.0411782	0.0281442	0.0384999	2.48117	2.79283	0.600602	0.547701
0	0.0403846	0.0398584	0.027323	0.0388986	0.0415776	0.0276989	0.0392942	2.8211	2.81494	0.597494	0.592697
0.05	0.0405968	0.0411773	0.0273097	0.0367138	0.0425758	0.0286236	0.0382713	2.74936	2.79872	0.507498	0.582988
0.1	0.0411965	0.0407537	0.0262208	0.0333621	0.0419111	0.0279731	0.0372968	2.74462	2.84365	0.534693	0.54009
0.15	0.039216	0.0493655	0.0247634	0.031884	0.0410406	0.0274062	0.0364203	2.59441	2.73257	0.578809	0.594801
0.2	0.0395202	0.0483651	0.0240255	0.0302498	0.0404965	0.0269141	0.0363136	2.52876	2.6989	0.586271	0.551324
0.25	0.0426237	0.0512852	0.0254515	0.0322737	0.0449664	0.0296265	0.0407888	2.6187	2.83925	0.621861	0.646311
0.3	0.0401255	0.0548933	0.0227751	0.0277778	0.0411486	0.0269724	0.036139	2.5378	2.78397	0.570594	0.568861
0.35	0.0403895	0.054488	0.0239718	0.0280963	0.041598	0.028015	0.0373739	2.48546	2.76645	0.569913	0.517526
0.4	0.04139	0.0599166	0.0245161	0.0288879	0.0429419	0.0292641	0.0402468	2.49912	2.81101	0.568901	0.497851
0	0.0405816	0.0410896	0.0282143	0.0399525	0.0427389	0.0286006	0.0403917	2.84902	2.83979	0.552533	0.558216
0.05	0.0404153	0.0434828	0.0262732	0.0367094	0.0439165	0.0275634	0.0381869	2.86537	2.91563	0.541152	0.56056
0.1	0.0397289	0.0405981	0.0261051	0.0340634	0.0419255	0.0281773	0.0381232	2.72727	2.82923	0.596389	0.610922
0.15	0.0419474	0.0497442	0.0258967	0.0354736	0.0430794	0.0288363	0.0405161	2.57278	2.72918	0.547903	0.611697
0.2	0.040971	0.0476545	0.0243717	0.0312968	0.0416556	0.0274792	0.037466	2.63973	2.8221	0.467098	0.573094
0.25	0.0411417	0.0506671	0.0244515	0.0314782	0.0416769	0.0279482	0.0390981	2.51725	2.7454	0.581319	0.572167
0.3	0.0407201	0.0522952	0.0244723	0.0292709	0.0419466	0.0282201	0.0377569	2.5714	2.80752	0.542737	0.556829
0.35	0.0407524	0.0540648	0.0238642	0.0293796	0.0421253	0.0281189	0.0392751	2.41594	2.69625	0.622961	0.52268
0.4	0.0414133	0.0560315	0.0241747	0.0282948	0.0431616	0.0289191	0.0380108	2.5892	2.90176	0.481433	0.492927
0	0.040398	0.0398187	0.0280284	0.0390538	0.0410901	0.0283947	0.039527	2.87538	2.87007	0.51612	0.508636
0.05	0.0429345	0.0440085	0.0293741	0.0400091	0.0455009	0.0307758	0.0415932	2.84958	2.90086	0.618407	0.620573
0.1	0.0403743	0.0404763	0.026459	0.034125	0.0418031	0.0285335	0.0385875	2.75314	2.85193	0.521199	0.577362
0.15	0.0402075	0.0475815	0.0264699	0.0344152	0.0429863	0.0289973	0.0394578	2.67681	2.82268	0.586466	0.567684
0.2	0.0402824	0.0473719	0.0254365	0.0313426	0.0421007	0.0284762	0.0379815	2.65935	2.84589	0.520485	0.602024
0.25	0.0414776	0.0526677	0.0251925	0.0302663	0.0446004	0.0286056	0.0382356	2.67851	2.89773	0.595926	0.62231
0.3	0.0404571	0.0536597	0.0234369	0.0285072	0.0411045	0.027144	0.0372221	2.51342	2.75401	0.602619	0.611015
0.35	0.038999	0.051715	0.0230369	0.0295187	0.0409861	0.0278454	0.0386619	2.36624	2.64875	0.608557	0.633552
0.4	0.0406672	0.0535781	0.024375	0.0303098	0.0422769	0.0292388	0.041822	2.54925	2.86532	0.597578	0.572323
0	0.0406845	0.0411363	0.0286357	0.0401257	0.042576	0.029026	0.0404797	2.91945	2.91097	0.570265	0.587842
0.05	0.0398613	0.0395165	0.0260116	0.035045	0.0408486	0.027257	0.0363912	2.58274	2.63342	0.559002	0.553217
0.1	0.0405183	0.0447781	0.0256167	0.032989	0.0408381	0.027355	0.0365398	2.66911	2.76909	0.566603	0.555319
0.15	0.0401012	0.0494807	0.0245607	0.0328684	0.0420637	0.0269913	0.0372083	2.61954	2.75561	0.485599	0.565512
0.2	0.0412551	0.0494465	0.026211	0.0318045	0.043518	0.0293164	0.0398589	2.76479	2.95702	0.552041	0.5981
0.25	0.0419214	0.0531682	0.0253707	0.0314277	0.0434264	0.028784	0.0388859	2.65849	2.87602	0.596799	0.645304
0.3	0.0392954	0.0516279	0.0231139	0.0287816	0.0410129	0.0274216	0.0360047	2.51302	2.74689	0.614993	0.640928
0.35	0.0405093	0.0567273	0.0239615	0.0297545	0.0434406	0.0284594	0.0388493	2.48583	2.76966	0.630552	0.62705
0.4	0.0392261	0.0531544	0.0228809	0.0275152	0.0407658	0.0273391	0.0361686	2.55142	2.84694	0.594072	0.575373
0	0.0411755	0.0402688	0.0277852	0.0388531	0.0418712	0.0281715	0.0393031	2.83821	2.82967	0.605805	0.60904
0.05	0.0404957	0.0423932	0.0275573	0.0372132	0.0435485	0.0289108	0.0396146	2.97307	3.02327	0.611051	0.612184
0.1	0.0403491	0.039687	0.0249811	0.032501	0.0408126	0.0268922	0.0360927	2.59173	2.69169	0.584404	0.594115
0.15	0.0408592	0.048871	0.0258977	0.0344578	0.0428628	0.0282907	0.0395045	2.7908	2.93501	0.559744	0.574761
0.2	0.040611	0.0402055	0.0259099	0.0310512	0.0415533	0.0288082	0.0388523	2.74662	2.92249	0.489838	0.532963
0.25	0.0406782	0.052541	0.0246953	0.032317	0.0444833	0.0286649	0.0392392	2.46939	2.71203	0.605644	0.660811
0.3	0.0414859	0.0527825	0.0244978	0.0312869	0.0442241	0.0283509	0.040194	2.50903	2.76529	0.581688	0.550629
0.35	0.0407258	0.0540319	0.0246736	0.0303281	0.0430164	0.0294851	0.0413409	2.66458	2.96883	0.585429	0.554644
0.4	0.0398742	0.0580094	0.0227958	0.0279119	0.0447853	0.027877	0.038846	2.47246	2.79808	0.576607	0.571849
0	0.0391443	0.0404365	0.0281487	0.0387416	0.0418038	0.0285225	0.0392725	2.9583	2.9502	0.565932	0.567578
0.05	0.0413077	0.0417875	0.026957	0.0357918	0.0428074	0.0280512	0.0376398	2.83622	2.88605	0.62909	0.624999
0.1	0.0397039	0.0426717	0.0256774	0.0335057	0.0410038	0.0276357	0.0370961	2.75398	2.85279	0.551252	0.539894
0.15	0.042259	0.0515629	0.0272062	0.0365269	0.0445265	0.0301319	0.0427095	2.80589	2.95512	0.501042	0.606672
0.2	0.0402216	0.0400729	0.0245277	0.0310763	0.0412426	0.0275817	0.0364987	2.58185	2.76232	0.555667	0.522224
0.25	0.0392182	0.0478251	0.0231888	0.0285141	0.0387656	0.0262645	0.0359374	2.5041	2.70845	0.520268	0.516259
0.3	0.0402936	0.0501541	0.0235219	0.0287475	0.0407822	0.0271946	0.036744	2.45811	2.69238	0.569854	0.579553
0.35	0.0405882	0.0534426	0.0244798	0.0303003	0.0426903	0.0294596	0.0410326	2.6138	2.91111	0.604134	0.584072
0.4	0.0397827	0.0539246	0.0224277	0.0285662	0.0419775	0.0279101	0.0360731	2.53274	2.8603	0.528808	0.566414
0	0.0413971	0.0414553	0.0281655	0.0390489	0.0431231	0.0285629	0.0395662	2.81626	2.80868	0.591279	0.592318
0.05	0.041573	0.0413788	0.0288338	0.0372542	0.0427251	0.0300002	0.0394606	2.95796	3.00528	0.527452	0.526979
0.1	0.0401489	0.0410611	0.0264008	0.0347747	0.0423678	0.0284711	0.0394741	2.7716	2.86826	0.599941	0.579561
0.15	0.0406249	0.0400298	0.0251482	0.0339422	0.0414326	0.0279274	0.0355861	2.6137	2.75297	0.512101	0.55664
0.2	0.039874	0.0481664	0.0250842	0.0316893	0.0414864	0.0280251	0.0389253	2.62953	2.81261	0.591782	0.624255
0.25	0.0411787	0.0521881	0.02457	0.0320319	0.0427779	0.0282235	0.0395082	2.69263	2.91385	0.580636	0.646729
0.3	0.0418572	0.0557858	0.0251215	0.0312921	0.0449285	0.0292968	0.0404542	2.63195	2.90442	0.600615	0.626347
0.35	0.0409183	0.0532664	0.0233129	0.0274803	0.0419947	0.0280052	0.0383655	2.50016	2.78277	0.541173	0.589634
0.4	0.0414146	0.0566958	0.0248054	0.0296694	0.0434901	0.0293717	0.0385526	2.64419	2.95469	0.507507	0.457409
0	0.0405758	0.0391241	0.0268581	0.0372178	0.0411218	0.027244	0.0373719	2.77991	2.77517	0.572536	0.568345
0.05	0.041154	0.0407864	0.0271298	0.0375761	0.0421448	0.0282407	0.0398503	2.76127	2.81122	0.513425	0.5168
0.1	0.0392219	0.0439811	0.0250681	0.0346201	0.0413634	0.0271436	0.0357604	2.68165	2.78731	0.552688	0.578712
0.15	0.0410006	0.0481578	0.0267109	0.0353982	0.0425213	0.0292711	0.0401215	2.66115	2.81698	0.537007	0.549133
0.2	0.0410128	0.0492845	0.0256975	0.0323466	0.0419678	0.0286428	0.0396396	2.691	2.86683	0.460495	0.500502
0.25	0.0411168	0.0555288	0.0249001	0.0324577	0.0440939	0.0285244	0.0398486	2.67248	2.90656	0.593939	0.57603
0.3	0.0395433	0.0521753	0.0234697	0.0298347	0.0413118	0.0273612	0.0372977	2.51825	2.77105	0.500643	0.586661
0.35	0.0397662	0.0532136	0.0241364	0.0296505	0.0437288	0.0288791	0.0390795	2.64989	2.95101	0.593501	0.587678
0.4	0.0410334	0.0610375	0.0246723	0.0289852	0.0434966	0.0295703	0.0401078	2.4876	2.79607	0.596915	0.550961
0	0.0406973	0.0401189	0.027417	0.0348114	0.0416238	0.027813	0.0350068	2.86802	2.85987	0.57949	0.570246
0.05	0.0399965	0.0392606	0.0264958	0.0356707	0.0406215	0.0275801	0.0381733	2.671	2.72139	0.590123	0.589007
0.1	0.0396516	0.0391116	0.0254552	0.0338857	0.040415	0.0273474	0.0382601	2.69073	2.79209	0.544309	0.610557
0.15	0.0394242	0.0487363	0.0261048	0.0339644	0.0433932	0.028473	0.0391027	2.66405	2.80949	0.501986	0.585073
0.2	0.041206	0.0490554	0.0251545	0.0327755	0.0412249	0.0282264	0.0399997	2.45843	2.64952	0.524678	0.605282
0.25	0.0412421	0.0515513	0.0241101	0.0309449	0.0449206	0.027824	0.0383	2.54461	2.7604	0.616574	0.566956
0.3	0.0398702	0.0498324	0.0247369	0.030858	0.0425372	0.0291391	0.0404912	2.59574	2.84891	0.514388	0.583993
0.35	0.0414715	0.0560958	0.0245663	0.0293673	0.0429192	0.0291378	0.0380285	2.64293	2.92405	0.55656	0.591406
0.4	0.0402393	0.0541325	0.0229644	0.0273355	0.043635	0.0281211	0.0388302	2.56957	2.89468	0.597353	0.686811
0	0.0403733	0.0412391	0.0291668	0.0397998	0.0426136	0.029559	0.0402435	2.86185	2.85694	0.602913	0.599388
0.05	0.0402285	0.0401342	0.0263858	0.0358118	0.0414683	0.0276523	0.038029	2.74318	2.79308	0.545633	0.603101
0.1	0.0390316	0.0394199	0.0256076	0.033229	0.0406518	0.0275355	0.0374814	2.73841	2.83118	0.610803	0.600873
0.15	0.0398831	0.0497613	0.0253465	0.0329022	0.0419759	0.0279854	0.0389831	2.69417	2.83628	0.55774	0.561047
0.2	0.0397343	0.0477927	0.0244068	0.0308946	0.0428842	0.0272799	0.0370983	2.59051	2.77995	0.53406	0.618212
0.25	0.0403152	0.0475741	0.0230678	0.0283427	0.0405014	0.0270006	0.0365915	2.44981	2.67204	0.539599	0.595523
0.3	0.040266	0.0499739	0.0230854	0.0303888	0.0409448	0.0273409	0.038474	2.51304	2.76253	0.586424	0.606819
0.35	0.0397317	0.052773	0.0236391	0.0275813	0.0405257	0.0277656	0.0373986	2.5044	2.77646	0.497867	0.565719
0.4	0.0412882	0.0587134	0.0232215	0.0286956	0.0434063	0.0287574	0.0402512	2.43954	2.76785	0.594354	0.608898
0	0.0413022	0.0411456	0.0267235	0.0354245	0.0432546	0.0271213	0.0356288	2.7464	2.73866	0.618746	0.601172
0.05	0.0400601	0.039361	0.0263302	0.0358653	0.0407698	0.0276394	0.0364116	2.69946	2.75299	0.51922	0.526752
0.1	0.039742	0.0440213	0.024823	0.0327463	0.0416047	0.0264761	0.0362894	2.70237	2.79963	0.495912	0.596502
0.15	0.0412234	0.0426906	0.0265123	0.034734	0.0440014	0.0294253	0.0397517	2.60227	2.7538	0.514858	0.575077
0.2	0.0412382	0.0491566	0.026062	0.0330405	0.0440437	0.0292114	0.0403705	2.68109	2.87543	0.534549	0.566145
0.25	0.0395431	0.0510957	0.0245385	0.0314013	0.0420256	0.0282829	0.039721	2.56987	2.79231	0.570502	0.554037
0.3	0.0402384	0.0523808	0.0235007	0.0267773	0.0438447	0.0274723	0.0366843	2.50313	2.75298	0.599078	0.622362
0.35	0.0407284	0.0526735	0.0241795	0.03082	0.042355	0.0285464	0.0402705	2.55244	2.84893	0.585908	0.610984
0.4	0.0397004	0.0531093	0.0238484	0.0290865	0.0429444	0.0288309	0.0371295	2.66712	2.9909	0.666145	0.590807
0	0.0401848	0.0393145	0.0274151	0.0363694	0.040864	0.0277339	0.0368836	2.75626	2.75057	0.570972	0.570184
0.05	0.0411546	0.0412301	0.0276851	0.0374611	0.0426316	0.0288335	0.0400827	2.83857	2.89103	0.523943	0.536814
0.1	0.0403343	0.041132	0.0273563	0.0367677	0.0427034	0.0293785	0.0401753	2.77157	2.87616	0.500211	0.551505
0.15	0.0399668	0.0440895	0.0253734	0.0306812	0.0410177	0.0279795	0.0371418	2.66933	2.81669	0.580013	0.597539
0.2	0.0404749	0.0468249	0.0250621	0.0334226	0.0428549	0.0281989	0.0365423	2.64397	2.83644	0.522559	0.593779
0.25	0.0409287	0.0542741	0.0248995	0.0308364	0.0430857	0.0288029	0.0381589	2.55582	2.77791	0.566732	0.599709
0.3	0.041297	0.0535131	0.025007	0.0321705	0.043294	0.0293862	0.0399778	2.5279	2.7943	0.535055	0.595427
0.35	0.0397938	0.0543989	0.0230307	0.0274919	0.0408854	0.0271436	0.0381222	2.56807	2.84024	0.568648	0.555551
0.4	0.0400729	0.0547711	0.0222846	0.0267772	0.0400318	0.0267727	0.0364366	2.47663	2.7719	0.580562	0.540336
0	0.041679	0.0404428	0.0277535	0.0384462	0.0420764	0.0281099	0.0389575	2.82042	2.81238	0.560297	0.560722
0.05	0.0406297	0.0395859	0.0262893	0.0345866	0.0408587	0.0275258	0.0371124	2.72617	2.77848	0.526376	0.59719
0.1	0.0402495	0.0462087	0.0264186	0.0355418	0.0434235	0.0285591	0.0391832	2.62919	2.73482	0.616478	0.619535
0.15	0.0411243	0.0421119	0.0266341	0.0351481	0.0435723	0.0296274	0.0398609	2.67663	2.83294	0.529582	0.60009
0.2	0.0410893	0.0411884	0.0257009	0.0324867	0.0426326	0.0290927	0.0396321	2.75426	2.94587	0.567617	0.561415
0.25	0.0409617	0.0562328	0.0253711	0.0326283	0.0433836	0.0291193	0.0397004	2.54677	2.76777	0.588022	0.585653
0.3	0.0430261	0.0573729	0.0240032	0.0282748	0.0422235	0.0284739	0.0387026	2.59905	2.86104	0.583083	0.523249
0.35	0.0394139	0.0520896	0.0231171	0.029651	0.0418095	0.0274848	0.0363156	2.51124	2.80933	0.505362	0.586159
0.4	0.0397399	0.0537079	0.0229657	0.0278087	0.0419055	0.0275838	0.0359957	2.52006	2.85291	0.569424	0.581995
0	0.0398133	0.0405718	0.0277675	0.0378627	0.0421568	0.0281533	0.0382445	2.83142	2.8252	0.583265	0.603497
0.05	0.0407584	0.0440263	0.0270636	0.0362414	0.0443984	0.0281856	0.0380596	2.74224	2.79476	0.518829	0.51406
0.1	0.0398266	0.0398321	0.0261442	0.0340694	0.0413448	0.0283178	0.0365564	2.74404	2.84492	0.497518	0.612398
0.15	0.0403323	0.0450734	0.0241265	0.032415	0.0401083	0.0264366	0.0369789	2.69298	2.8357	0.574427	0.582075
0.2	0.0400086	0.0488264	0.0249748	0.0317893	0.0432667	0.0283587	0.0387188	2.67793	2.86936	0.616223	0.62278
0.25	0.0408519	0.0502819	0.0238563	0.0301316	0.0411509	0.0275855	0.0375929	2.58665	2.80414	0.498206	0.483728
0.3	0.0415488	0.0537639	0.0248029	0.0314229	0.043245	0.0288582	0.0395977	2.61254	2.87046	0.615796	0.636205
0.35	0.04078	0.0571102	0.025033	0.0306939	0.044877	0.0300376	0.0406657	2.64013	2.93217	0.591225	0.624995
0.4	0.0411845	0.0573219	0.0234589	0.0242708	0.0422264	0.0283263	0.0360647	2.59103	2.89419	0.526552	0.575239
0	0.0403836	0.0405189	0.0280495	0.038043	0.0419022	0.0283989	0.0384598	2.92567	2.91972	0.492608	0.484262
0.05	0.0406682	0.0413905	0.0267802	0.0369947	0.0427445	0.0280285	0.0390044	2.77379	2.81938	0.481042	0.479287
0.1	0.0402706	0.0395935	0.0259393	0.0347743	0.0408202	0.0276514	0.0384309	2.70279	2.79865	0.54493	0.538521
0.15	0.0408167	0.041095	0.0260305	0.0344451	0.0425084	0.0289743	0.0400934	2.63499	2.79119	0.532598	0.60977
0.2	0.0405139	0.0407893	0.0259322	0.0322867	0.0421701	0.0289925	0.0388009	2.74609	2.92888	0.511037	0.550544
0.25	0.0408255	0.0533542	0.0261428	0.0339038	0.044016	0.0298132	0.0416257	2.65337	2.88486	0.581236	0.571156
0.3	0.0408799	0.0489294	0.0242481	0.0284664	0.0414083	0.028004	0.0380043	2.64755	2.89726	0.474598	0.554894
0.35	0.0405176	0.0526886	0.0242188	0.02915	0.0423769	0.0283382	0.0368039	2.5573	2.82067	0.584376	0.545613
0.4	0.0408864	0.0541616	0.0235037	0.0273739	0.0415265	0.0280374	0.0361624	2.54416	2.84708	0.523861	0.518722
0	0.0403647	0.0401715	0.0275808	0.0384085	0.0423703	0.0279804	0.0389011	2.87044	2.8669	0.594327	0.59581
0.05	0.0413404	0.0445873	0.0284964	0.0377395	0.0445293	0.0298674	0.0402293	2.85648	2.90589	0.632526	0.625358
0.1	0.0418593	0.04101	0.0268238	0.036005	0.0423614	0.0288172	0.0400935	2.7326	2.82955	0.526217	0.513581
0.15	0.0403452	0.0475226	0.0256048	0.0336506	0.0419109	0.0281206	0.0392409	2.63812	2.79007	0.530726	0.488087
0.2	0.0408026	0.0434753	0.0244995	0.0324187	0.0419484	0.0279546	0.0381215	2.68643	2.88203	0.533844	0.558956
0.25	0.0408683	0.0501891	0.0240659	0.0316191	0.0425554	0.0280508	0.0385353	2.66884	2.89737	0.570104	0.616632
0.3	0.040234	0.0518446	0.023249	0.0284635	0.0399011	0.0268015	0.0376767	2.59294	2.83442	0.579807	0.508374
0.35	0.0410884	0.0541795	0.0234237	0.0275568	0.0402766	0.0274041	0.0370312	2.50432	2.76664	0.624544	0.550583
0.4	0.0400509	0.0557145	0.0227926	0.0271003	0.0412067	0.027871	0.0388953	2.47663	2.79158	0.546078	0.56615
0	0.0416109	0.041008	0.0285242	0.0405333	0.042645	0.0289277	0.041068	2.94018	2.93436	0.638656	0.642993
0.05	0.0395874	0.0392713	0.0261941	0.0350477	0.0407162	0.0273109	0.0369002	2.68253	2.73336	0.514283	0.529024
0.1	0.0403682	0.0389372	0.0252945	0.0340612	0.0401789	0.0270476	0.037413	2.67119	2.77204	0.512357	0.586442
0.15	0.0397822	0.0476339	0.0251199	0.0328054	0.0412634	0.0277754	0.0381044	2.51975	2.66197	0.513599	0.498498
0.2	0.0402624	0.0484204	0.0253747	0.0322598	0.0431181	0.0289426	0.0401799	2.70791	2.90172	0.624975	0.652397
0.25	0.0409116	0.0527108	0.0248008	0.0311906	0.0436951	0.0283846	0.0388801	2.55286	2.77747	0.599964	0.664999
0.3	0.0414049	0.0576265	0.0253196	0.0311035	0.0441293	0.029922	0.0394184	2.54246	2.8079	0.536103	0.596341
0.35	0.0398038	0.0517622	0.0229935	0.0273413	0.0402842	0.0272405	0.0379021	2.5658	2.83925	0.619118	0.563596
0.4	0.0419444	0.0584659	0.0235715	0.0297269	0.0429457	0.0284154	0.0369413	2.4629	2.77443	0.593294	0.546365
0	0.0404346	0.0413466	0.0288598	0.0405046	0.0427899	0.0292594	0.0410459	2.89128	2.8848	0.532893	0.563869
0.05	0.0420789	0.0453449	0.0282345	0.0382232	0.0459697	0.0295077	0.0403806	2.88371	2.93923	0.556871	0.635443
0.1	0.0416638	0.040846	0.026793	0.0364754	0.0423188	0.0289929	0.0400759	2.67605	2.78149	0.559172	0.600481
0.15	0.0409653	0.0474652	0.0269227	0.0360999	0.0440103	0.0295426	0.0393132	2.85177	3.00861	0.585101	0.597457
0.2	0.0404949	0.050811	0.0251616	0.0328844	0.042254	0.0281967	0.0392347	2.75388	2.94003	0.449783	0.583679
0.25	0.0402746	0.051066	0.0238845	0.0301118	0.0413528	0.027118	0.0366249	2.43015	2.64814	0.570637	0.615657
0.3	0.0394278	0.0396139	0.0242276	0.0299521	0.041	0.0282009	0.0402679	2.5859	2.83746	0.506153	0.583029
0.35	0.0398418	0.0522242	0.0235002	0.0284501	0.0426533	0.0276675	0.0368387	2.46864	2.74443	0.604759	0.620767
0.4	0.0386701	0.0543828	0.0228745	0.0283593	0.0414135	0.0280557	0.0369708	2.45724	2.75666	0.568618	0.612505

## Sheet: fig4 a
CC_1	CC_2	CC_3	CC_4	CC_5	time_lag
111	208	272	125	103	-50
143	228	240	118	86	-49
114	239	273	114	108	-48
140	215	270	107	98	-47
152	231	252	97	89	-46
153	211	233	124	86	-45
158	211	253	94	88	-44
135	209	273	126	111	-43
127	207	276	115	109	-42
144	210	267	125	106	-41
117	222	258	114	98	-40
152	224	287	108	94	-39
157	230	265	123	101	-38
144	232	282	129	97	-37
117	176	249	116	99	-36
158	219	284	104	125	-35
140	246	254	122	111	-34
139	215	263	118	108	-33
137	219	295	83	100	-32
134	227	276	135	100	-31
142	253	262	108	96	-30
139	234	279	115	94	-29
153	219	280	95	94	-28
167	221	278	105	100	-27
133	242	263	119	106	-26
160	238	248	107	100	-25
151	226	242	99	106	-24
180	228	276	100	95	-23
162	235	284	93	113	-22
160	246	259	117	112	-21
156	292	253	123	104	-20
165	254	269	99	101	-19
164	233	258	111	108	-18
163	268	280	122	114	-17
175	285	265	108	125	-16
152	273	228	114	128	-15
166	262	257	110	103	-14
170	270	263	126	119	-13
163	255	243	119	105	-12
187	283	234	115	104	-11
166	236	255	119	107	-10
172	316	286	140	101	-9
191	277	268	124	90	-8
181	274	272	165	115	-7
184	263	283	137	104	-6
197	242	275	145	119	-5
183	265	261	147	94	-4
191	249	273	145	100	-3
186	284	297	140	109	-2
217	288	270	142	125	-1
189	299	260	138	101	0
187	205	291	182	117	1
175	79	371	261	112	2
166	127	354	236	107	3
157	185	296	173	106	4
166	234	274	168	96	5
191	261	292	133	87	6
143	269	283	127	96	7
179	244	301	128	102	8
143	239	267	131	103	9
153	246	269	123	83	10
175	227	293	137	96	11
143	261	278	131	104	12
157	212	267	117	85	13
142	270	254	140	123	14
131	265	268	111	112	15
159	226	274	114	112	16
150	235	276	130	113	17
131	239	261	116	97	18
171	244	279	119	101	19
150	238	283	127	111	20
156	234	277	133	93	21
144	256	246	127	89	22
144	208	266	114	91	23
149	237	277	131	109	24
144	228	274	101	104	25
142	267	266	124	101	26
134	219	272	131	112	27
138	265	278	114	105	28
137	213	262	133	109	29
151	212	253	119	91	30
127	232	269	101	101	31
139	218	250	113	102	32
138	217	242	124	105	33
142	217	227	127	105	34
151	223	256	125	99	35
148	212	288	106	109	36
132	224	257	115	95	37
148	236	242	134	87	38
129	206	247	127	105	39
127	203	219	107	129	40
146	232	265	114	104	41
157	240	278	105	109	42
132	227	283	112	98	43
126	210	256	118	97	44
135	214	249	106	110	45
158	222	247	131	101	46
126	223	249	99	82	47
129	191	260	124	103	48
153	204	264	130	103	49
123	207	255	111	112	50

## Sheet: fig4 b
rSTG_ex	rSTG_inh
0.0138841	-0.0338066
0.012444	-0.0198311
0.0105807	-0.0182369
0.0306156	-0.0146014
0.0191441	-0.0218588
0.0155556	-0.00491317
0.0195701	-0.0135975
0.027221	-0.00992167
0.0104507	-0.0144088
0.0257678	-0.0112384
0.00995421	-0.0132273
0.0461745	-0.00408833
0.00748928	-0.00859218
0.0154621	-0.00742166
0.00741113	-0.0131429
0.0191927	-0.0138656
0.010728	-0.00879291
0.0130353	-0.00937225
0.0283743	-0.00560444
0.00806831	-0.0105204
0.00900131	-0.0156941
0.038755	-0.00999929
0.0285436	-0.0260697
0.0168038	-0.0208301
0.0155157	-0.00551938
0.0333668	-0.0086754
0.0124823	-0.00989688
0.00735162	-0.0063902
0.0158592	-0.0074533
0.0206203	-0.00967987
0.036628	-0.00800194
0.029458	-0.0110059
0.016023	-0.0103141
0.00916822	-0.0125139
0.00840397	-0.00681775
0.0113719	-0.0160264
0.0244406	-0.013266
0.0161774	-0.00972429
0.0157608	-0.0169262
0.00738759	-0.0131369
0.0148366	-0.013365
0.00840174	-0.00987381
0.00794846	-0.0066877
0.0178101	-0.0140173
0.0121441	-0.0122732
0.0262234	-0.0187234
0.0156356	-0.00595199
0.053017	-0.00798064
0.0188158	-0.0329804
0.0224832	-0.0140133
0.0116988	-0.00645788
0.0149984	-0.0150868
0.0125276	-0.0169012
0.0122959	-0.012079
0.00962305	-0.0125791
0.0159222	-0.0161506
0.0110371	-0.0173379
0.0161861	-0.0119545
0.0217176	-0.0158413
0.00911791	-0.0198895
0.0188559	-0.0128606
0.0228326	-0.0148108
0.0126046	-0.00982318
0.0273416	-0.0248507
0.0207872	-0.0199325
0.0120709	-0.00799538
0.0116842	-0.00955224
0.0138758	-0.00963618
0.0248946	-0.00988598
0.0118097	-0.00632416
0.0218467	-0.00764777
0.0214131	-0.00985469
0.0110201	-0.0182002
0.00806583	-0.0120934
0.00935008	-0.0226918
0.0491176	-0.00884668
0.00909172	-0.0225948
0.00814864	-0.00948826
0.0166651	-0.0106375
0.0213391	-0.0166765
0.0159353	-0.0154988
0.0403468	-0.0125938
0.0172066	-0.00740125
0.0323356	-0.0105916
0.0118706	-0.0397267
0.0137818	-0.0145988
0.0289972	-0.0112377
0.0122229	-0.0164851
0.010656	-0.0184718
0.00848946	-0.0103639
0.016389	-0.00923108
0.0189312	-0.00882713
0.0432955	-0.00762855
0.0330192	-0.0127488
0.0144998	-0.00851025
0.0208033	-0.00527336
0.00611798	-0.00478205
0.022198	-0.0132479
0.015558	-0.00747963
0.0202877	-0.0121626
0.0176771	-0.0209732
0.0144896	-0.00818081
0.0206211	-0.00886889
0.0239501	-0.0271098
0.0166174	-0.00766406
0.016063	-0.0328152
0.0176427	-0.00746019
0.0282906	-0.0153388
0.0120078	-0.00715806
0.0142671	-0.0224679
0.01413	-0.0268862
0.024489	-0.0144186
0.00813008	-0.00720794
0.0118491	-0.00726826
0.0089341	-0.0195648
0.0488098	-0.0140845
0.0268728	-0.0197326
0.00506164	-0.0188797
0.00908163	-0.00929679
0.00819845	-0.0133839
0.0281383	-0.0209752
0.0131269	-0.0206412
0.0119549	-0.00834177
0.0251098	-0.0124987
0.0311531	-0.0143419
0.0421058	-0.024367
0.00817389	-0.00814677
0.0190241	-0.0130147
0.00775978	-0.0113905
0.00918617	-0.0245399
0.0601802	-0.0081422
0.00411648	-0.0141
0.0212082	-0.0129557
0.0214357	-0.00579811
0.00549179	-0.00965236
0.0146252	-0.0103767
0.0146065	-0.00599633
0.0158166	-0.0172126
0.0220124	-0.0251174
0.0322796	-0.017599
0.0155235	-0.00918038
0.0160973	-0.0122201
0.0191802	-0.00380571
0.0291012	-0.0246321
0.0106939	-0.0187859
0.00850314	-0.0186185
0.00953119	-0.00832411
0.0221266	-0.0145349
0.0184226	-0.0111629
0.0196642	-0.00914454
0.0187924	-0.0111441
0.00960765	-0.011939
0.0246002	-0.0256053
0.0170506	-0.00959216
0.011299	-0.0188788
0.011672	-0.00685635
0.0131099	-0.0117481
0.0183028	-0.0072045
0.0181182	-0.00700546
0.010613	-0.00880002
0.0124505	-0.0151844
0.0142558	-0.00942305
0.035291	-0.00815229
0.0446527	-0.00476234
0.0283423	-0.00814162
0.021316	-0.00848872
0.0242582	-0.0120392
0.0339434	-0.0152083
0.0295488	-0.0110872
0.00885577	-0.0184454
0.0513026	-0.00838518
0.0129418	-0.00748749
0.0153717	-0.0193196
0.0218683	-0.0108289
0.0162239	-0.0119566
0.00637771	-0.0120345
0.0210478	-0.0373758
0.0195533	-0.00746971
0.0352555	-0.0218921
0.023083	-0.00835198
0.0134339	-0.0105163
0.011309	-0.00927368
0.0106607	-0.013779
0.0158819	-0.00673349
0.0195244	-0.00960723
0.00788706	-0.0155924
0.0161045	-0.0063822
0.00934031	-0.0150126
0.0367544	-0.0106789
0.013313	-0.0133868
0.0129029	-0.0124486
0.0120839	-0.0146367
0.0178371	-0.018027
0.0439621	-0.0138428
0.00889259	-0.0102368
0.0146656	-0.00763936
0.0158858	-0.0132928
0.0256761	-0.00813887
0.0601399	-0.0103236
0.00975681	-0.0291627
0.0179707	-0.0119927
0.0140927	-0.0118846
0.02217	-0.00843361
0.0232204	-0.0267322
0.0129172	-0.0152759
0.0134125	-0.00659072
0.0196648	-0.0119695
0.0232131	-0.0154987
0.0191941	-0.0177856
0.0109646	-0.0109987
0.0114369	-0.0276823
0.0125929	-0.0156016
0.0202738	-0.0237842
0.0616498	-0.019923
0.0136713	-0.0113205
0.0228525	-0.00753124
0.017669	-0.0155039
0.0563185	-0.0115685
0.0260209	-0.0221648
0.0466775	-0.013625
0.013722	-0.010955
0.0328469	-0.00985169
0.0168833	-0.00725202
0.0197503	-0.00811102
0.0237878	-0.0290769
0.006951	-0.0173771
0.0246315	-0.00910534
0.0221708	-0.0151716
0.0176091	-0.0124006
0.0169201	-0.00519186
0.0117981	-0.00826226
0.0127845	-0.00947093
0.0412426	-0.0151066
0.0204784	-0.0116635
0.0213454	-0.0413448
0.011286	-0.0104282
0.0205508	-0.0131334
0.0115694	-0.00882009
0.017314	-0.00554481
0.00889601	-0.0401005
0.0256564	-0.0131302
0.00313808	-0.00297716
0.0245829	-0.017969
0.0309857	-0.022595
0.0226468	-0.0148473
0.0454215	-0.0215291
0.0198058	-0.0147379
0.0187174	-0.00793472
0.00643359	-0.0046729
0.0167223	-0.00713146
0.00783065	-0.0188334
0.0125074	-0.0106741
0.0119039	-0.0350455
0.095841	-0.0116691
0.0127895	-0.0155084
0.0297111	-0.0189641
0.0155739	-0.00693089
0.0334932	-0.0176176
0.0186389	-0.0075675
0.029959	-0.00772928
0.00736874	-0.018436
0.0219931	-0.0206483
0.0203555	-0.0196542
0.012799	-0.0132075
0.0225521	-0.0181127
0.0164524	-0.0334276
0.010755	-0.0313038
0.0205065	-0.021363
0.0286541	-0.0144963
0.0109667	-0.00845591
0.0264123	-0.0140871
0.0146244	-0.0262217
0.0182234	-0.0131103
0.0133518	-0.00867966
0.0173434	-0.0080229
0.0237029	-0.0175622
0.0353575	-0.00471837
0.019137	-0.00928651
0.0111196	-0.00961363
0.0235429	-0.0268459
0.0110416	-0.0304897
0.0233051	-0.00499337
0.0125176	-0.00894405
0.0174416	-0.00824357
0.0222059	-0.0241546
0.014606	-0.0264647
0.0192922	-0.00602201
0.0614089	-0.00269268
0.0105039	-0.00515521
0.0191692	-0.0113509
0.00757088	-0.0183687
0.0251984	-0.0106677
0.0120594	-0.0220153
0.0217611	-0.015025
0.0236821	-0.00801779
0.0258265	-0.00721417
0.0159184	-0.00504995
0.0164458	-0.00542867
0.0144094	-0.0273237
0.0301949	-0.0151393
0.0144502	-0.0106029
0.0161149	-0.0140802
0.00601302	-0.0137203
0.0140193	-0.0395516
0.00954799	-0.0112536
0.0106804	-0.0220537
0.0169731	-0.00971013
0.0212947	-0.00584836
0.0154126	-0.0111572
0.046868	-0.0145767
0.00438061	-0.00960288
0.0155841	-0.00884044
0.00849027	-0.0274249
0.0129503	-0.0142217
0.0328505	-0.0153499
0.0093242	-0.0235298
0.0172189	-0.0145681
0.0141848	-0.00960159
0.0182525	-0.00508291
0.0407315	-0.00943779
0.0175926	-0.0145895
0.016388	-0.00713787
0.0134003	-0.0199166
0.0108054	-0.00810174
0.0168506	-0.0137721
0.0352355	-0.0199619
0.0293633	-0.00709542
0.0247794	-0.021557
0.0373951	-0.00795713
0.0094324	-0.00873559
0.0170375	-0.0205522
0.00829201	-0.00447761
0.0119098	-0.0113054
0.0213642	-0.0223926
0.0178915	-0.0189647
0.0292768	-0.0157145
0.00960154	-0.0112314
0.0129545	-0.0165987
0.0107574	-0.00815217
0.00741605	-0.0168521
0.0227742	-0.0112301
0.0139705	-0.0249795
0.017339	-0.0264554
0.0292855	-0.0172619
0.0129901	-0.0112566
0.0286622	-0.0481055
0.0199134	-0.0319481
0.00886303	-0.014981
0.0213801	-0.0209583
0.00988366	-0.0180353
0.0215401	-0.0248948
0.0157463	-0.00674022
0.0141903	-0.0175439
0.00748836	-0.0139776
0.00917916	-0.0198876
0.0231984	-0.0261799
0.0130671	-0.0147916
0.0279574	-0.0275029
0.0177542	-0.0151891
0.0373762	-0.0379693
0.0197986	-0.0239345
0.0215573	-0.0168863
0.00562835	-0.00565422
0.0316659	-0.0134635
0.0203313	-0.00836757
0.0103947	-0.0120764
0.0135385	-0.0240525
0.00599581	-0.0164701
0.0110479	-0.0129555
0.0167635	-0.0199109
0.0195139	-0.0128147
0.026382	-0.00969793
0.0110194	-0.00931646
0.0133643	-0.0100872
0.00974184	-0.0176692
0.0157832	-0.00907306
0.0265124	-0.0374206
0.0260223	-0.00884548
0.00924336	-0.0230976
0.0110798	-0.0102024
0.01318	-0.0128936
0.0161701	-0.0232386
0.00600568	-0.0262509
0.0143313	-0.0231453
0.014063	-0.0135983
0.0203309	-0.00442281
0.0637934	-0.0141378
0.0107507	-0.00740871
0.0114209	-0.00617021
0.105449	-0.0056251
0.00828387	-0.0141828
0.0163441	-0.00824417
0.00881764	-0.00928708
0.0140089	-0.00735762
0.0400686	-0.0165196
0.0298241	-0.0104485
0.0291016	-0.0242699
0.0137312	-0.016203
0.0212257	-0.0188451
0.0185917	-0.0115825
0.0186136	-0.0122628
0.028392	-0.0311207
0.0308847	-0.00626864
0.013054	-0.0168036
0.0141795	-0.0127821
0.0265478	-0.0270615
0.0208159	-0.0167818
0.0122682	-0.00295928
0.0133313	-0.0132778
0.0264978	-0.0137714
0.0151823	-0.0105396
0.0102348	-0.0146236
0.0130672	-0.0241996
0.0137073	-0.0123178
0.0129014	-0.0182901
0.0144686	-0.00980478
0.0248101	-0.0377749
0.0149909	-0.00374976
0.013086	-0.00829739
0.0150877	-0.00703116
0.0233824	-0.0161524
0.0114555	-0.0187267
0.00796683	-0.00765373
0.00978764	-0.0174865
0.0109511	-0.00733251
0.0186349	-0.0163143
0.0188446	-0.00616192
0.0243309	-0.0179232
0.014872	-0.0129699
0.0170844	-0.00860509
0.0117061	-0.025577
0.0198835	-0.013534
0.00799092	-0.0121946
0.0527438	-0.00464636
0.0314824	-0.00571409
0.0147926	-0.0150235
0.0112565	-0.00380054
0.00841152	-0.00945911
0.0337243	-0.0110275
0.010916	-0.0154158
0.0186278	-0.0173997
0.0105376	-0.0100188
0.0360506	-0.0160394
0.00499038	-0.0143438
0.0275873	-0.0153488
0.0150134	-0.0134306
0.0155385	-0.0164476
0.054717	-0.00751708
0.0226013	-0.00829631
0.0140538	-0.00808771
0.0182216	-0.0100073
0.0241785	-0.0103041
0.0281113	-0.0100332
0.0215587	-0.00484101
0.0189347	-0.00918083
0.0208973	-0.0105006
0.0169637	-0.0121524
0.0223212	-0.00848933
0.0128674	-0.00901039
0.0112917	-0.0115362
0.011149	-0.00727794
0.00962817	-0.0092601
0.0137604	-0.0181769
0.0177827	-0.00273916
0.00789775	-0.0111896
0.0106677	-0.0090234
0.0225421	-0.0154069
0.0158895	-0.0109101
0.0125443	-0.00778062
0.0236791	-0.00660982
0.0406889	-0.0151565
0.0140148	-0.0182823
0.0151777	-0.0147178
0.0191441	-0.00768285
0.0226696	-0.00473724
0.0502716	-0.00370583
0.0248214	-0.0222284
0.0290914	-0.0176132
0.0187757	-0.0225491
0.0203745	-0.0258175
0.0164727	-0.0235717
0.017391	-0.0184887
0.0135552	-0.0189339
0.0117512	-0.0102971
0.0319879	-0.0129974
0.0332344	-0.00611677
0.0207138	-0.0197399
0.0155636	-0.0154062
0.0145678	-0.0110876
0.0174222	-0.00757599
0.0428722	-0.012036
0.0187908	-0.0144824
0.00831487	-0.0112075
0.00677175	-0.0109359
0.0148388	-0.0109398
0.0568264	-0.00686604
0.0228287	-0.00919399
0.019738	-0.0280126
0.00459457	-0.0146655
0.0280318	-0.0330794

[truncated: 15 more sheets: fig4 c-n, fig4 o-t excitation, fig4 o-t inhibition, fig5 b-c, fig5 d, fig5 i, fig5 j, fig5 k, fig5 l-m, fig5 n-p, fig5 q-s, fig6 b-c, fig6 d, fig6 ef, fig6 g]
